# Supplementary material for: Mycophagy: A Global Review of Interactions between Invertebrates and Fungi
Source: J Fungi (Basel). 2023 Jan 26;9(2):163. doi: 10.3390/jof9020163 (PMC9968043; doi:10.3390/jof9020163)
Supplement: Supplementary file 1 [file jof-09-00163-s001.zip]

Archive with 1 entries (1 files):
- jof-2154606-supplementary.txt
