# Supplementary material for: Mycophagy: A Global Review of Interactions between Invertebrates and Fungi
Source: J Fungi (Basel). 2023 Jan 26;9(2):163. doi: 10.3390/jof9020163 (PMC9968043; doi:10.3390/jof9020163)
Supplement: Supplementary file 1 [file jof-09-00163-s001.zip › jof-2154606-supplementary.txt]

Invertebrate_species	Invertebrate_Genus	Invertebrate_Family	Invertebrate_Order	Fungal_species	Fungal_Genus	Fungus_Family	Fungus_Order	Fungus_Class	Fungus_phylum	Lab_vs_Field	Geographic_location	Comments	Citation
Prophysaon andersoni	Prophysaon	Ariolimacidae	Stylommatophora	Epichloë typhina	Epichloë	Clavicipitaceae	Hypocreales	Sordariomycetes	Ascomycota	Lab			Hoffman, G. D., & Rao, S. (2013). Association of slugs with the fungal pathogen Epichloë typhina (Ascomycotina: Clavicipitaceae): potential role in stroma fertilisation and disease spread. Annals of applied biology, 162(3), 324-334.
Arion subfuscus	Arion	Arionidae	Stylommatophora	Epichloë typhina	Epichloë	Clavicipitaceae	Hypocreales	Sordariomycetes	Ascomycota	Lab			Hoffman, G. D., & Rao, S. (2013). Association of slugs with the fungal pathogen Epichloë typhina (Ascomycotina: Clavicipitaceae): potential role in stroma fertilisation and disease spread. Annals of applied biology, 162(3), 324-334.
Arion ater	Arion	Arionidae	Stylommatophora	Puccinia sessilis	Puccinia	Pucciniaceae	Pucciniales	Pucciniomycetes	Basidiomycota	Field	England		Ramsell, J., & Paul, N. D. (1990). Preferential grazing by molluscs of plants infected by rust fungi. Oikos, 145-150.
Deroceras reticulatum	Deroceras	Agriolimacidae	Stylommatophora	Puccinia sessilis	Puccinia	Pucciniaceae	Pucciniales	Pucciniomycetes	Basidiomycota	Field	England		Ramsell, J., & Paul, N. D. (1990). Preferential grazing by molluscs of plants infected by rust fungi. Oikos, 145-150.
Helix aspers	Helix	Helicidae	Stylommatophora	Puccinia sessilis	Puccinia	Pucciniaceae	Pucciniales	Pucciniomycetes	Basidiomycota	Field	England		Ramsell, J., & Paul, N. D. (1990). Preferential grazing by molluscs of plants infected by rust fungi. Oikos, 145-150.
Cepaea nemoralis	Cepaea	Helicidae	Stylommatophora	Puccinia sessilis	Puccinia	Pucciniaceae	Pucciniales	Pucciniomycetes	Basidiomycota	Field	England		Ramsell, J., & Paul, N. D. (1990). Preferential grazing by molluscs of plants infected by rust fungi. Oikos, 145-150.
Trichia striolata	Trichia	Hygromiidae	Stylommatophora	Puccinia sessilis	Puccinia	Pucciniaceae	Pucciniales	Pucciniomycetes	Basidiomycota	Field	England		Ramsell, J., & Paul, N. D. (1990). Preferential grazing by molluscs of plants infected by rust fungi. Oikos, 145-150.
Deroceras reticulatum	Deroceras	Agriolimacidae	Stylommatophora	Puccinia poarum	Puccinia	Pucciniaceae	Pucciniales	Pucciniomycetes	Basidiomycota	Field	England		Ramsell, J., & Paul, N. D. (1990). Preferential grazing by molluscs of plants infected by rust fungi. Oikos, 145-150.
Arion ater	Arion	Arionidae	Stylommatophora	Puccinia poarum	Puccinia	Pucciniaceae	Pucciniales	Pucciniomycetes	Basidiomycota	Field	England		Ramsell, J., & Paul, N. D. (1990). Preferential grazing by molluscs of plants infected by rust fungi. Oikos, 145-150.
Arion hortensis	Arion	Arionidae	Stylommatophora	Puccinia poarum	Puccinia	Pucciniaceae	Pucciniales	Pucciniomycetes	Basidiomycota	Field	England		Ramsell, J., & Paul, N. D. (1990). Preferential grazing by molluscs of plants infected by rust fungi. Oikos, 145-150.
Arion fasciatus	Arion	Arionidae	Stylommatophora	Puccinia poarum	Puccinia	Pucciniaceae	Pucciniales	Pucciniomycetes	Basidiomycota	Field	England		Ramsell, J., & Paul, N. D. (1990). Preferential grazing by molluscs of plants infected by rust fungi. Oikos, 145-150.
	Arion	Arionidae	Stylommatophora	Agaricus bisporus	Agaricus	Agaricaceae	Agaricales	Agaricomycetes	Basidiomycota	Lab			Worthen, W. B. (1988). Slugs (Arion spp.) facilitate mycophagous drosophilids in laboratory and field experiments. Oikos, 161-166.
	Arion	Arionidae	Stylommatophora		Russula	Russulaceae	Russulales	Agaricomycetes	Basidiomycota	Lab			Worthen, W. B. (1988). Slugs (Arion spp.) facilitate mycophagous drosophilids in laboratory and field experiments. Oikos, 161-166.
	Arion	Arionidae	Stylommatophora		Amanita	Amanitaceae	Agaricales	Agaricomycetes	Basidiomycota	Lab			Worthen, W. B. (1988). Slugs (Arion spp.) facilitate mycophagous drosophilids in laboratory and field experiments. Oikos, 161-166.
	Arion	Arionidae	Stylommatophora	Tricholomopsis platyphylla	Tricholomopsis	Tricholomataceae	Agaricales	Agaricomycetes	Basidiomycota	Lab			Worthen, W. B. (1988). Slugs (Arion spp.) facilitate mycophagous drosophilids in laboratory and field experiments. Oikos, 161-166.
Balloniscus sellowii	Balloniscus	Balloniscidae	Isopoda	Descomyces albus	Descomyces	Bolbitiaceae	Agaricales	Agaricomycetes	Basidiomycota	Field	Brazil	Eucalyptus plantations	Sulzbacher, M. A., Grebenc, T., Koehler, A., Antoniolli, Z. I., Giachini, A. J., & Baseia, I. G. (2015). Notes on mycophagy of Descomyces albusBasidiomycota in southern Brazil. Mycosp, 6(5), 620-629.
Oniscus asellus	Oniscus	Oniscidae	Isopoda	Aspergillus nidulans	Aspergillus	Aspergillaceae	Eurotiales	Eurotiomycetes	Ascomycota	Lab			Ortiz, S. C., & Rohlfs, M. (2016). Isopod grazing induces down-regulation of Aspergillus nidulans anti-fungivore defence marker genes. Fungal Ecology, 20, 84-87.
Oniscus asellus	Oniscus	Oniscidae	Isopoda	Resinicium bicolor	Resinicium	Rickenellaceae	Hymenochaetales	Agaricomycetes	Basidiomycota	Lab			Crowther, T. W., Boddy, L., & Jones, T. H. (2011). Outcomes of fungal interactions are determined by soil invertebrate grazers. Ecology Letters, 14(11), 1134-1142.
Oniscus asellus	Oniscus	Oniscidae	Isopoda	Hypholoma acutum	Hypholoma	Strophariaceae	Agaricales	Agaricomycetes	Basidiomycota	Lab			Crowther, T. W., Boddy, L., & Jones, T. H. (2011). Outcomes of fungal interactions are determined by soil invertebrate grazers. Ecology Letters, 14(11), 1134-1142.
Oniscus asellus	Oniscus	Oniscidae	Isopoda	Phanerochaete velutina	Phanerochaete	Phanerochaetaceae	Polyporales	Agaricomycetes	Basidiomycota	Lab			Crowther, T. W., Boddy, L., & Jones, T. H. (2011). Outcomes of fungal interactions are determined by soil invertebrate grazers. Ecology Letters, 14(11), 1134-1142.
Brachycybe lecontii	Brachycybe	Andrognathidae	Platydesmida		Irpex	Irpicaceae	Polyporales	Agaricomycetes	Basidiomycota	Field	USA		Wong, V. L., Hennen, D. A., Macias, A. M., Brewer, M. S., Kasson, M. T., & Marek, P. (2020). Natural history of the social millipede Brachycybe lecontii Wood, 1864. Biodiversity data journal, 8.
Brachycybe lecontii	Brachycybe	Andrognathidae	Platydesmida		Trametopsis	Irpicaceae	Polyporales	Agaricomycetes	Basidiomycota	Field	USA		Wong, V. L., Hennen, D. A., Macias, A. M., Brewer, M. S., Kasson, M. T., & Marek, P. (2020). Natural history of the social millipede Brachycybe lecontii Wood, 1864. Biodiversity data journal, 8.
Aniulus bollmani	Aniulus	Parajulidae	Julida	Epichloe typhina	Epichloe	Clavicipitaceae	Hypocreales	Sordariomycetes	Ascomycota	Field	USA		Bultman, T. L., & Mathews, P. L. (1996). Mycophagy by a millipede and its possible impact on an insect-fungus mutualism. Oikos, 67-74.
Arthrosphaera disticta	Arthrosphaera	Arthrosphaeridae	Sphaerotheriida		Acaulospora	Acaulosporaceae	Diversisporales	Glomeromycetes	Glomeromycota	Field	India		Ambarish, C. N., & Sridhar, K. R. (2014). Do the giant pill-millipedes (Arthrosphaera: Sphaerotheriida) disseminate arbuscular mycorrhizal spores in the Western Ghats?. Symbiosis, 64(2), 95-99.
Arthrosphaera disticta	Arthrosphaera	Arthrosphaeridae	Sphaerotheriida	Gigaspora margarita	Gigaspora	Gigasporaceae	Diversisporales	Glomeromycetes	Glomeromycota	Field	India		Ambarish, C. N., & Sridhar, K. R. (2014). Do the giant pill-millipedes (Arthrosphaera: Sphaerotheriida) disseminate arbuscular mycorrhizal spores in the Western Ghats?. Symbiosis, 64(2), 95-99.
Arthrosphaera disticta	Arthrosphaera	Arthrosphaeridae	Sphaerotheriida	Glomus aggregatum	Glomus	Glomeraceae	Glomerales	Glomeromycetes	Glomeromycota	Field	India		Ambarish, C. N., & Sridhar, K. R. (2014). Do the giant pill-millipedes (Arthrosphaera: Sphaerotheriida) disseminate arbuscular mycorrhizal spores in the Western Ghats?. Symbiosis, 64(2), 95-99.
Arthrosphaera disticta	Arthrosphaera	Arthrosphaeridae	Sphaerotheriida	Glomus ambisporum	Glomus	Glomeraceae	Glomerales	Glomeromycetes	Glomeromycota	Field	India		Ambarish, C. N., & Sridhar, K. R. (2014). Do the giant pill-millipedes (Arthrosphaera: Sphaerotheriida) disseminate arbuscular mycorrhizal spores in the Western Ghats?. Symbiosis, 64(2), 95-99.
Arthrosphaera disticta	Arthrosphaera	Arthrosphaeridae	Sphaerotheriida	Glomus deserticola	Glomus	Glomeraceae	Glomerales	Glomeromycetes	Glomeromycota	Field	India		Ambarish, C. N., & Sridhar, K. R. (2014). Do the giant pill-millipedes (Arthrosphaera: Sphaerotheriida) disseminate arbuscular mycorrhizal spores in the Western Ghats?. Symbiosis, 64(2), 95-99.
Arthrosphaera disticta	Arthrosphaera	Arthrosphaeridae	Sphaerotheriida	Glomus hoi	Glomus	Glomeraceae	Glomerales	Glomeromycetes	Glomeromycota	Field	India		Ambarish, C. N., & Sridhar, K. R. (2014). Do the giant pill-millipedes (Arthrosphaera: Sphaerotheriida) disseminate arbuscular mycorrhizal spores in the Western Ghats?. Symbiosis, 64(2), 95-99.
Arthrosphaera disticta	Arthrosphaera	Arthrosphaeridae	Sphaerotheriida	Glomus manihotis	Glomus	Glomeraceae	Glomerales	Glomeromycetes	Glomeromycota	Field	India		Ambarish, C. N., & Sridhar, K. R. (2014). Do the giant pill-millipedes (Arthrosphaera: Sphaerotheriida) disseminate arbuscular mycorrhizal spores in the Western Ghats?. Symbiosis, 64(2), 95-99.
Arthrosphaera disticta	Arthrosphaera	Arthrosphaeridae	Sphaerotheriida	Glomus mossae	Glomus	Glomeraceae	Glomerales	Glomeromycetes	Glomeromycota	Field	India		Ambarish, C. N., & Sridhar, K. R. (2014). Do the giant pill-millipedes (Arthrosphaera: Sphaerotheriida) disseminate arbuscular mycorrhizal spores in the Western Ghats?. Symbiosis, 64(2), 95-99.
Arthrosphaera disticta	Arthrosphaera	Arthrosphaeridae	Sphaerotheriida	Glomus multisubtensum	Glomus	Glomeraceae	Glomerales	Glomeromycetes	Glomeromycota	Field	India		Ambarish, C. N., & Sridhar, K. R. (2014). Do the giant pill-millipedes (Arthrosphaera: Sphaerotheriida) disseminate arbuscular mycorrhizal spores in the Western Ghats?. Symbiosis, 64(2), 95-99.
Arthrosphaera disticta	Arthrosphaera	Arthrosphaeridae	Sphaerotheriida		Glomus	Glomeraceae	Glomerales	Glomeromycetes	Glomeromycota	Field	India		Ambarish, C. N., & Sridhar, K. R. (2014). Do the giant pill-millipedes (Arthrosphaera: Sphaerotheriida) disseminate arbuscular mycorrhizal spores in the Western Ghats?. Symbiosis, 64(2), 95-99.
Arthrosphaera disticta	Arthrosphaera	Arthrosphaeridae	Sphaerotheriida		Glomus	Glomeraceae	Glomerales	Glomeromycetes	Glomeromycota	Field	India		Ambarish, C. N., & Sridhar, K. R. (2014). Do the giant pill-millipedes (Arthrosphaera: Sphaerotheriida) disseminate arbuscular mycorrhizal spores in the Western Ghats?. Symbiosis, 64(2), 95-99.
Arthrosphaera disticta	Arthrosphaera	Arthrosphaeridae	Sphaerotheriida		Glomus	Glomeraceae	Glomerales	Glomeromycetes	Glomeromycota	Field	India		Ambarish, C. N., & Sridhar, K. R. (2014). Do the giant pill-millipedes (Arthrosphaera: Sphaerotheriida) disseminate arbuscular mycorrhizal spores in the Western Ghats?. Symbiosis, 64(2), 95-99.
Arthrosphaera fumosa	Arthrosphaera	Arthrosphaeridae	Sphaerotheriida		Acaulospora	Acaulosporaceae	Diversisporales	Glomeromycetes	Glomeromycota	Field	India		Ambarish, C. N., & Sridhar, K. R. (2014). Do the giant pill-millipedes (Arthrosphaera: Sphaerotheriida) disseminate arbuscular mycorrhizal spores in the Western Ghats?. Symbiosis, 64(2), 95-99.
Arthrosphaera fumosa	Arthrosphaera	Arthrosphaeridae	Sphaerotheriida	Gigaspora margarita	Gigaspora	Gigasporaceae	Diversisporales	Glomeromycetes	Glomeromycota	Field	India		Ambarish, C. N., & Sridhar, K. R. (2014). Do the giant pill-millipedes (Arthrosphaera: Sphaerotheriida) disseminate arbuscular mycorrhizal spores in the Western Ghats?. Symbiosis, 64(2), 95-99.
Arthrosphaera fumosa	Arthrosphaera	Arthrosphaeridae	Sphaerotheriida	Glomus aggregatum	Glomus	Glomeraceae	Glomerales	Glomeromycetes	Glomeromycota	Field	India		Ambarish, C. N., & Sridhar, K. R. (2014). Do the giant pill-millipedes (Arthrosphaera: Sphaerotheriida) disseminate arbuscular mycorrhizal spores in the Western Ghats?. Symbiosis, 64(2), 95-99.
Arthrosphaera fumosa	Arthrosphaera	Arthrosphaeridae	Sphaerotheriida	Glomus ambisporum	Glomus	Glomeraceae	Glomerales	Glomeromycetes	Glomeromycota	Field	India		Ambarish, C. N., & Sridhar, K. R. (2014). Do the giant pill-millipedes (Arthrosphaera: Sphaerotheriida) disseminate arbuscular mycorrhizal spores in the Western Ghats?. Symbiosis, 64(2), 95-99.
Arthrosphaera fumosa	Arthrosphaera	Arthrosphaeridae	Sphaerotheriida	Glomus deserticola	Glomus	Glomeraceae	Glomerales	Glomeromycetes	Glomeromycota	Field	India		Ambarish, C. N., & Sridhar, K. R. (2014). Do the giant pill-millipedes (Arthrosphaera: Sphaerotheriida) disseminate arbuscular mycorrhizal spores in the Western Ghats?. Symbiosis, 64(2), 95-99.
Arthrosphaera fumosa	Arthrosphaera	Arthrosphaeridae	Sphaerotheriida	Glomus hoi	Glomus	Glomeraceae	Glomerales	Glomeromycetes	Glomeromycota	Field	India		Ambarish, C. N., & Sridhar, K. R. (2014). Do the giant pill-millipedes (Arthrosphaera: Sphaerotheriida) disseminate arbuscular mycorrhizal spores in the Western Ghats?. Symbiosis, 64(2), 95-99.
Arthrosphaera fumosa	Arthrosphaera	Arthrosphaeridae	Sphaerotheriida	Glomus manihotis	Glomus	Glomeraceae	Glomerales	Glomeromycetes	Glomeromycota	Field	India		Ambarish, C. N., & Sridhar, K. R. (2014). Do the giant pill-millipedes (Arthrosphaera: Sphaerotheriida) disseminate arbuscular mycorrhizal spores in the Western Ghats?. Symbiosis, 64(2), 95-99.
Arthrosphaera fumosa	Arthrosphaera	Arthrosphaeridae	Sphaerotheriida	Glomus mossae	Glomus	Glomeraceae	Glomerales	Glomeromycetes	Glomeromycota	Field	India		Ambarish, C. N., & Sridhar, K. R. (2014). Do the giant pill-millipedes (Arthrosphaera: Sphaerotheriida) disseminate arbuscular mycorrhizal spores in the Western Ghats?. Symbiosis, 64(2), 95-99.
Arthrosphaera fumosa	Arthrosphaera	Arthrosphaeridae	Sphaerotheriida	Glomus multisubtensum	Glomus	Glomeraceae	Glomerales	Glomeromycetes	Glomeromycota	Field	India		Ambarish, C. N., & Sridhar, K. R. (2014). Do the giant pill-millipedes (Arthrosphaera: Sphaerotheriida) disseminate arbuscular mycorrhizal spores in the Western Ghats?. Symbiosis, 64(2), 95-99.
Arthrosphaera fumosa	Arthrosphaera	Arthrosphaeridae	Sphaerotheriida		Glomus	Glomeraceae	Glomerales	Glomeromycetes	Glomeromycota	Field	India		Ambarish, C. N., & Sridhar, K. R. (2014). Do the giant pill-millipedes (Arthrosphaera: Sphaerotheriida) disseminate arbuscular mycorrhizal spores in the Western Ghats?. Symbiosis, 64(2), 95-99.
Arthrosphaera fumosa	Arthrosphaera	Arthrosphaeridae	Sphaerotheriida		Glomus	Glomeraceae	Glomerales	Glomeromycetes	Glomeromycota	Field	India		Ambarish, C. N., & Sridhar, K. R. (2014). Do the giant pill-millipedes (Arthrosphaera: Sphaerotheriida) disseminate arbuscular mycorrhizal spores in the Western Ghats?. Symbiosis, 64(2), 95-99.
Arthrosphaera fumosa	Arthrosphaera	Arthrosphaeridae	Sphaerotheriida		Glomus	Glomeraceae	Glomerales	Glomeromycetes	Glomeromycota	Field	India		Ambarish, C. N., & Sridhar, K. R. (2014). Do the giant pill-millipedes (Arthrosphaera: Sphaerotheriida) disseminate arbuscular mycorrhizal spores in the Western Ghats?. Symbiosis, 64(2), 95-99.
Tachypodoiulus niger	Tachypodoiulus	Julidae	Julida	Puccinia sessilis	Puccinia	Pucciniaceae	Pucciniales	Pucciniomycetes	Basidiomycota	Field	England		Ramsell, J., & Paul, N. D. (1990). Preferential grazing by molluscs of plants infected by rust fungi. Oikos, 145-150.
Brachycybe lecontii	Brachycybe	Andrognathidae	Platydesmida		Discosia	Discosiaceae	Amphisphaeriales	Sordariomycetes	Ascomycota	Field	USA		Macias, A. M., Marek, P. E., Morrissey, E. M., Brewer, M. S., Short, D. P., Stauder, C. M., ... & Kasson, M. T. (2019). Diversity and function of fungi associated with the fungivorous millipede, Brachycybe lecontii. Fungal ecology, 41, 187-197.
Brachycybe lecontii	Brachycybe	Andrognathidae	Platydesmida		Neopestalotiopsis	Pestalotiopsidaceae	Amphisphaeriales	Sordariomycetes	Ascomycota	Field	USA		Macias, A. M., Marek, P. E., Morrissey, E. M., Brewer, M. S., Short, D. P., Stauder, C. M., ... & Kasson, M. T. (2019). Diversity and function of fungi associated with the fungivorous millipede, Brachycybe lecontii. Fungal ecology, 41, 187-197.
Brachycybe lecontii	Brachycybe	Andrognathidae	Platydesmida	Pestalotiopsis crassiuscula	Pestalotiopsis	Pestalotiopsidaceae	Amphisphaeriales	Sordariomycetes	Ascomycota	Field	USA		Macias, A. M., Marek, P. E., Morrissey, E. M., Brewer, M. S., Short, D. P., Stauder, C. M., ... & Kasson, M. T. (2019). Diversity and function of fungi associated with the fungivorous millipede, Brachycybe lecontii. Fungal ecology, 41, 187-197.
Brachycybe lecontii	Brachycybe	Andrognathidae	Platydesmida	Pestalotiopsis jesteri	Pestalotiopsis	Pestalotiopsidaceae	Amphisphaeriales	Sordariomycetes	Ascomycota	Field	USA		Macias, A. M., Marek, P. E., Morrissey, E. M., Brewer, M. S., Short, D. P., Stauder, C. M., ... & Kasson, M. T. (2019). Diversity and function of fungi associated with the fungivorous millipede, Brachycybe lecontii. Fungal ecology, 41, 187-197.
Brachycybe lecontii	Brachycybe	Andrognathidae	Platydesmida	Pestalotiopsis knightiae	Pestalotiopsis	Pestalotiopsidaceae	Amphisphaeriales	Sordariomycetes	Ascomycota	Field	USA		Macias, A. M., Marek, P. E., Morrissey, E. M., Brewer, M. S., Short, D. P., Stauder, C. M., ... & Kasson, M. T. (2019). Diversity and function of fungi associated with the fungivorous millipede, Brachycybe lecontii. Fungal ecology, 41, 187-197.
Brachycybe lecontii	Brachycybe	Andrognathidae	Platydesmida	Pestalotiopsis mangiferae	Pestalotiopsis	Pestalotiopsidaceae	Amphisphaeriales	Sordariomycetes	Ascomycota	Field	USA		Macias, A. M., Marek, P. E., Morrissey, E. M., Brewer, M. S., Short, D. P., Stauder, C. M., ... & Kasson, M. T. (2019). Diversity and function of fungi associated with the fungivorous millipede, Brachycybe lecontii. Fungal ecology, 41, 187-197.
Brachycybe lecontii	Brachycybe	Andrognathidae	Platydesmida	Pestalotiopsis microspora	Pestalotiopsis	Pestalotiopsidaceae	Amphisphaeriales	Sordariomycetes	Ascomycota	Field	USA		Macias, A. M., Marek, P. E., Morrissey, E. M., Brewer, M. S., Short, D. P., Stauder, C. M., ... & Kasson, M. T. (2019). Diversity and function of fungi associated with the fungivorous millipede, Brachycybe lecontii. Fungal ecology, 41, 187-197.
Brachycybe lecontii	Brachycybe	Andrognathidae	Platydesmida		Pestalotiopsis	Pestalotiopsidaceae	Amphisphaeriales	Sordariomycetes	Ascomycota	Field	USA		Macias, A. M., Marek, P. E., Morrissey, E. M., Brewer, M. S., Short, D. P., Stauder, C. M., ... & Kasson, M. T. (2019). Diversity and function of fungi associated with the fungivorous millipede, Brachycybe lecontii. Fungal ecology, 41, 187-197.
Brachycybe lecontii	Brachycybe	Andrognathidae	Platydesmida	Conlarium duplumascospora	Conlarium	Conlariaceae	Atractosporales	Sordariomycetes	Ascomycota	Field	USA		Macias, A. M., Marek, P. E., Morrissey, E. M., Brewer, M. S., Short, D. P., Stauder, C. M., ... & Kasson, M. T. (2019). Diversity and function of fungi associated with the fungivorous millipede, Brachycybe lecontii. Fungal ecology, 41, 187-197.
Brachycybe lecontii	Brachycybe	Andrognathidae	Platydesmida	Rhodoveronaea varioseptata	Rhodoveronaea			Sordariomycetes	Ascomycota	Field	USA		Macias, A. M., Marek, P. E., Morrissey, E. M., Brewer, M. S., Short, D. P., Stauder, C. M., ... & Kasson, M. T. (2019). Diversity and function of fungi associated with the fungivorous millipede, Brachycybe lecontii. Fungal ecology, 41, 187-197.
Brachycybe lecontii	Brachycybe	Andrognathidae	Platydesmida	Acrocalymma aquatica	Acrocalymma	Acrocalymmaceae	Pleosporales	Dothideomycetes	Ascomycota	Field	USA		Macias, A. M., Marek, P. E., Morrissey, E. M., Brewer, M. S., Short, D. P., Stauder, C. M., ... & Kasson, M. T. (2019). Diversity and function of fungi associated with the fungivorous millipede, Brachycybe lecontii. Fungal ecology, 41, 187-197.
Brachycybe lecontii	Brachycybe	Andrognathidae	Platydesmida	Cladosporium cladosporioides	Cladosporium	Cladosporiaceae	Capnodiales	Dothideomycetes	Ascomycota	Field	USA		Macias, A. M., Marek, P. E., Morrissey, E. M., Brewer, M. S., Short, D. P., Stauder, C. M., ... & Kasson, M. T. (2019). Diversity and function of fungi associated with the fungivorous millipede, Brachycybe lecontii. Fungal ecology, 41, 187-197.
Brachycybe lecontii	Brachycybe	Andrognathidae	Platydesmida	Passalora brachycarpa	Passalora	Mycosphaerellaceae	Mycosphaerellales	Dothideomycetes	Ascomycota	Field	USA		Macias, A. M., Marek, P. E., Morrissey, E. M., Brewer, M. S., Short, D. P., Stauder, C. M., ... & Kasson, M. T. (2019). Diversity and function of fungi associated with the fungivorous millipede, Brachycybe lecontii. Fungal ecology, 41, 187-197.
Brachycybe lecontii	Brachycybe	Andrognathidae	Platydesmida	Ramularia coryli	Ramularia	Mycosphaerellaceae	Mycosphaerellales	Dothideomycetes	Ascomycota	Field	USA		Macias, A. M., Marek, P. E., Morrissey, E. M., Brewer, M. S., Short, D. P., Stauder, C. M., ... & Kasson, M. T. (2019). Diversity and function of fungi associated with the fungivorous millipede, Brachycybe lecontii. Fungal ecology, 41, 187-197.
Brachycybe lecontii	Brachycybe	Andrognathidae	Platydesmida	Ramularia endophylla	Ramularia	Mycosphaerellaceae	Mycosphaerellales	Dothideomycetes	Ascomycota	Field	USA		Macias, A. M., Marek, P. E., Morrissey, E. M., Brewer, M. S., Short, D. P., Stauder, C. M., ... & Kasson, M. T. (2019). Diversity and function of fungi associated with the fungivorous millipede, Brachycybe lecontii. Fungal ecology, 41, 187-197.
Brachycybe lecontii	Brachycybe	Andrognathidae	Platydesmida	Ramularia interstitiales	Ramularia	Mycosphaerellaceae	Mycosphaerellales	Dothideomycetes	Ascomycota	Field	USA		Macias, A. M., Marek, P. E., Morrissey, E. M., Brewer, M. S., Short, D. P., Stauder, C. M., ... & Kasson, M. T. (2019). Diversity and function of fungi associated with the fungivorous millipede, Brachycybe lecontii. Fungal ecology, 41, 187-197.
Brachycybe lecontii	Brachycybe	Andrognathidae	Platydesmida	Ramularia rumicicola	Ramularia	Mycosphaerellaceae	Mycosphaerellales	Dothideomycetes	Ascomycota	Field	USA		Macias, A. M., Marek, P. E., Morrissey, E. M., Brewer, M. S., Short, D. P., Stauder, C. M., ... & Kasson, M. T. (2019). Diversity and function of fungi associated with the fungivorous millipede, Brachycybe lecontii. Fungal ecology, 41, 187-197.
Brachycybe lecontii	Brachycybe	Andrognathidae	Platydesmida	Septoria hyperici	Septoria	Mycosphaerellaceae	Mycosphaerellales	Dothideomycetes	Ascomycota	Field	USA		Macias, A. M., Marek, P. E., Morrissey, E. M., Brewer, M. S., Short, D. P., Stauder, C. M., ... & Kasson, M. T. (2019). Diversity and function of fungi associated with the fungivorous millipede, Brachycybe lecontii. Fungal ecology, 41, 187-197.
Brachycybe lecontii	Brachycybe	Andrognathidae	Platydesmida	Sphaerulina berberidis	Sphaerulina	Mycosphaerellaceae	Mycosphaerellales	Dothideomycetes	Ascomycota	Field	USA		Macias, A. M., Marek, P. E., Morrissey, E. M., Brewer, M. S., Short, D. P., Stauder, C. M., ... & Kasson, M. T. (2019). Diversity and function of fungi associated with the fungivorous millipede, Brachycybe lecontii. Fungal ecology, 41, 187-197.
Brachycybe lecontii	Brachycybe	Andrognathidae	Platydesmida	Trichomerium foliicola	Trichomerium	Trichomeriaceae	Chaetothyriales	Eurotiomycetes	Ascomycota	Field	USA		Macias, A. M., Marek, P. E., Morrissey, E. M., Brewer, M. S., Short, D. P., Stauder, C. M., ... & Kasson, M. T. (2019). Diversity and function of fungi associated with the fungivorous millipede, Brachycybe lecontii. Fungal ecology, 41, 187-197.
Brachycybe lecontii	Brachycybe	Andrognathidae	Platydesmida	Chaetosphaeria chloroconia	Chaetosphaeria	Chaetosphaeriaceae	Chaetosphaeriales	Sordariomycetes	Ascomycota	Field	USA		Macias, A. M., Marek, P. E., Morrissey, E. M., Brewer, M. S., Short, D. P., Stauder, C. M., ... & Kasson, M. T. (2019). Diversity and function of fungi associated with the fungivorous millipede, Brachycybe lecontii. Fungal ecology, 41, 187-197.
Brachycybe lecontii	Brachycybe	Andrognathidae	Platydesmida	Chaetosphaeria myriocarpa	Chaetosphaeria	Chaetosphaeriaceae	Chaetosphaeriales	Sordariomycetes	Ascomycota	Field	USA		Macias, A. M., Marek, P. E., Morrissey, E. M., Brewer, M. S., Short, D. P., Stauder, C. M., ... & Kasson, M. T. (2019). Diversity and function of fungi associated with the fungivorous millipede, Brachycybe lecontii. Fungal ecology, 41, 187-197.
Brachycybe lecontii	Brachycybe	Andrognathidae	Platydesmida	Chloridium virescens	Chloridium	Chaetosphaeriaceae	Chaetosphaeriales	Sordariomycetes	Ascomycota	Field	USA		Macias, A. M., Marek, P. E., Morrissey, E. M., Brewer, M. S., Short, D. P., Stauder, C. M., ... & Kasson, M. T. (2019). Diversity and function of fungi associated with the fungivorous millipede, Brachycybe lecontii. Fungal ecology, 41, 187-197.
Brachycybe lecontii	Brachycybe	Andrognathidae	Platydesmida	Codinaea acaciae	Codinaea	Chaetosphaeriaceae	Chaetosphaeriales	Sordariomycetes	Ascomycota	Field	USA		Macias, A. M., Marek, P. E., Morrissey, E. M., Brewer, M. S., Short, D. P., Stauder, C. M., ... & Kasson, M. T. (2019). Diversity and function of fungi associated with the fungivorous millipede, Brachycybe lecontii. Fungal ecology, 41, 187-197.
Brachycybe lecontii	Brachycybe	Andrognathidae	Platydesmida	Capronia dactylotricha	Capronia	Herpotrichiellaceae	Chaetothyriales	Eurotiomycetes	Ascomycota	Field	USA		Macias, A. M., Marek, P. E., Morrissey, E. M., Brewer, M. S., Short, D. P., Stauder, C. M., ... & Kasson, M. T. (2019). Diversity and function of fungi associated with the fungivorous millipede, Brachycybe lecontii. Fungal ecology, 41, 187-197.
Brachycybe lecontii	Brachycybe	Andrognathidae	Platydesmida	Capronia leucadendri	Capronia	Herpotrichiellaceae	Chaetothyriales	Eurotiomycetes	Ascomycota	Field	USA		Macias, A. M., Marek, P. E., Morrissey, E. M., Brewer, M. S., Short, D. P., Stauder, C. M., ... & Kasson, M. T. (2019). Diversity and function of fungi associated with the fungivorous millipede, Brachycybe lecontii. Fungal ecology, 41, 187-197.
Brachycybe lecontii	Brachycybe	Andrognathidae	Platydesmida	Capronia pilosella	Capronia	Herpotrichiellaceae	Chaetothyriales	Eurotiomycetes	Ascomycota	Field	USA		Macias, A. M., Marek, P. E., Morrissey, E. M., Brewer, M. S., Short, D. P., Stauder, C. M., ... & Kasson, M. T. (2019). Diversity and function of fungi associated with the fungivorous millipede, Brachycybe lecontii. Fungal ecology, 41, 187-197.
Brachycybe lecontii	Brachycybe	Andrognathidae	Platydesmida	Cladophialophora chaetospira	Cladophialophora	Herpotrichiellaceae	Chaetothyriales	Eurotiomycetes	Ascomycota	Field	USA		Macias, A. M., Marek, P. E., Morrissey, E. M., Brewer, M. S., Short, D. P., Stauder, C. M., ... & Kasson, M. T. (2019). Diversity and function of fungi associated with the fungivorous millipede, Brachycybe lecontii. Fungal ecology, 41, 187-197.
Brachycybe lecontii	Brachycybe	Andrognathidae	Platydesmida	Cladophialophora potulentorum	Cladophialophora	Herpotrichiellaceae	Chaetothyriales	Eurotiomycetes	Ascomycota	Field	USA		Macias, A. M., Marek, P. E., Morrissey, E. M., Brewer, M. S., Short, D. P., Stauder, C. M., ... & Kasson, M. T. (2019). Diversity and function of fungi associated with the fungivorous millipede, Brachycybe lecontii. Fungal ecology, 41, 187-197.
Brachycybe lecontii	Brachycybe	Andrognathidae	Platydesmida	Cyphellophora gamsii	Cyphellophora	Cyphellophoraceae	Chaetothyriales	Eurotiomycetes	Ascomycota	Field	USA		Macias, A. M., Marek, P. E., Morrissey, E. M., Brewer, M. S., Short, D. P., Stauder, C. M., ... & Kasson, M. T. (2019). Diversity and function of fungi associated with the fungivorous millipede, Brachycybe lecontii. Fungal ecology, 41, 187-197.
Brachycybe lecontii	Brachycybe	Andrognathidae	Platydesmida	Cyphellophora olivacea	Cyphellophora	Cyphellophoraceae	Chaetothyriales	Eurotiomycetes	Ascomycota	Field	USA		Macias, A. M., Marek, P. E., Morrissey, E. M., Brewer, M. S., Short, D. P., Stauder, C. M., ... & Kasson, M. T. (2019). Diversity and function of fungi associated with the fungivorous millipede, Brachycybe lecontii. Fungal ecology, 41, 187-197.
Brachycybe lecontii	Brachycybe	Andrognathidae	Platydesmida	Cyphellophora oxyspora	Cyphellophora	Cyphellophoraceae	Chaetothyriales	Eurotiomycetes	Ascomycota	Field	USA		Macias, A. M., Marek, P. E., Morrissey, E. M., Brewer, M. S., Short, D. P., Stauder, C. M., ... & Kasson, M. T. (2019). Diversity and function of fungi associated with the fungivorous millipede, Brachycybe lecontii. Fungal ecology, 41, 187-197.
Brachycybe lecontii	Brachycybe	Andrognathidae	Platydesmida	Exobasidium otanianum	Exobasidium	Exobasidiaceae	Exobasidiales	Exobasidiomycetes	Basidiomycota	Field	USA		Macias, A. M., Marek, P. E., Morrissey, E. M., Brewer, M. S., Short, D. P., Stauder, C. M., ... & Kasson, M. T. (2019). Diversity and function of fungi associated with the fungivorous millipede, Brachycybe lecontii. Fungal ecology, 41, 187-197.
Brachycybe lecontii	Brachycybe	Andrognathidae	Platydesmida	Exophiala moniliae	Exophiala	Herpotrichiellaceae	Chaetothyriales	Eurotiomycetes	Ascomycota	Field	USA		Macias, A. M., Marek, P. E., Morrissey, E. M., Brewer, M. S., Short, D. P., Stauder, C. M., ... & Kasson, M. T. (2019). Diversity and function of fungi associated with the fungivorous millipede, Brachycybe lecontii. Fungal ecology, 41, 187-197.
Brachycybe lecontii	Brachycybe	Andrognathidae	Platydesmida	Exophiala xenobiotica	Exophiala	Herpotrichiellaceae	Chaetothyriales	Eurotiomycetes	Ascomycota	Field	USA		Macias, A. M., Marek, P. E., Morrissey, E. M., Brewer, M. S., Short, D. P., Stauder, C. M., ... & Kasson, M. T. (2019). Diversity and function of fungi associated with the fungivorous millipede, Brachycybe lecontii. Fungal ecology, 41, 187-197.
Brachycybe lecontii	Brachycybe	Andrognathidae	Platydesmida	Fonsecaea pedrosoi	Fonsecaea	Herpotrichiellaceae	Chaetothyriales	Eurotiomycetes	Ascomycota	Field	USA		Macias, A. M., Marek, P. E., Morrissey, E. M., Brewer, M. S., Short, D. P., Stauder, C. M., ... & Kasson, M. T. (2019). Diversity and function of fungi associated with the fungivorous millipede, Brachycybe lecontii. Fungal ecology, 41, 187-197.
Brachycybe lecontii	Brachycybe	Andrognathidae	Platydesmida	Phialophora americana	Phialophora	Herpotrichiellaceae	Chaetothyriales	Eurotiomycetes	Ascomycota	Field	USA		Macias, A. M., Marek, P. E., Morrissey, E. M., Brewer, M. S., Short, D. P., Stauder, C. M., ... & Kasson, M. T. (2019). Diversity and function of fungi associated with the fungivorous millipede, Brachycybe lecontii. Fungal ecology, 41, 187-197.
Brachycybe lecontii	Brachycybe	Andrognathidae	Platydesmida	Phialophora sessilis	Phialophora	Herpotrichiellaceae	Chaetothyriales	Eurotiomycetes	Ascomycota	Field	USA		Macias, A. M., Marek, P. E., Morrissey, E. M., Brewer, M. S., Short, D. P., Stauder, C. M., ... & Kasson, M. T. (2019). Diversity and function of fungi associated with the fungivorous millipede, Brachycybe lecontii. Fungal ecology, 41, 187-197.
Brachycybe lecontii	Brachycybe	Andrognathidae	Platydesmida	Ramichloridium anceps [as Rhinocladiella anceps]	Ramichloridium	Herpotrichiellaceae	Chaetothyriales	Eurotiomycetes	Ascomycota	Field	USA		Macias, A. M., Marek, P. E., Morrissey, E. M., Brewer, M. S., Short, D. P., Stauder, C. M., ... & Kasson, M. T. (2019). Diversity and function of fungi associated with the fungivorous millipede, Brachycybe lecontii. Fungal ecology, 41, 187-197.
Brachycybe lecontii	Brachycybe	Andrognathidae	Platydesmida	Rhinocladiella atrovirens	Rhinocladiella	Herpotrichiellaceae	Chaetothyriales	Eurotiomycetes	Ascomycota	Field	USA		Macias, A. M., Marek, P. E., Morrissey, E. M., Brewer, M. S., Short, D. P., Stauder, C. M., ... & Kasson, M. T. (2019). Diversity and function of fungi associated with the fungivorous millipede, Brachycybe lecontii. Fungal ecology, 41, 187-197.
Brachycybe lecontii	Brachycybe	Andrognathidae	Platydesmida	Rhinocladiella quercus	Rhinocladiella	Herpotrichiellaceae	Chaetothyriales	Eurotiomycetes	Ascomycota	Field	USA		Macias, A. M., Marek, P. E., Morrissey, E. M., Brewer, M. S., Short, D. P., Stauder, C. M., ... & Kasson, M. T. (2019). Diversity and function of fungi associated with the fungivorous millipede, Brachycybe lecontii. Fungal ecology, 41, 187-197.
Brachycybe lecontii	Brachycybe	Andrognathidae	Platydesmida	Coniochaeta cephalothecoides	Coniochaeta	Coniochaetaceae	Coniochaetales	Sordariomycetes	Ascomycota	Field	USA		Macias, A. M., Marek, P. E., Morrissey, E. M., Brewer, M. S., Short, D. P., Stauder, C. M., ... & Kasson, M. T. (2019). Diversity and function of fungi associated with the fungivorous millipede, Brachycybe lecontii. Fungal ecology, 41, 187-197.
Brachycybe lecontii	Brachycybe	Andrognathidae	Platydesmida	Cordana pauciseptata	Cordana	Cordanaceae	Cordanales	Sordariomycetes	Ascomycota	Field	USA		Macias, A. M., Marek, P. E., Morrissey, E. M., Brewer, M. S., Short, D. P., Stauder, C. M., ... & Kasson, M. T. (2019). Diversity and function of fungi associated with the fungivorous millipede, Brachycybe lecontii. Fungal ecology, 41, 187-197.
Brachycybe lecontii	Brachycybe	Andrognathidae	Platydesmida	Apiognomonia hystrix [as Cryptodiaporthe hystrix]	Apiognomonia	Gnomoniaceae	Diaporthales	Sordariomycetes	Ascomycota	Field	USA		Macias, A. M., Marek, P. E., Morrissey, E. M., Brewer, M. S., Short, D. P., Stauder, C. M., ... & Kasson, M. T. (2019). Diversity and function of fungi associated with the fungivorous millipede, Brachycybe lecontii. Fungal ecology, 41, 187-197.
Brachycybe lecontii	Brachycybe	Andrognathidae	Platydesmida	Phomopsis phaseoli [as Diaporthe phaseolorum]	Phomopsis	Diaporthaceae	Diaporthales	Sordariomycetes	Ascomycota	Field	USA		Macias, A. M., Marek, P. E., Morrissey, E. M., Brewer, M. S., Short, D. P., Stauder, C. M., ... & Kasson, M. T. (2019). Diversity and function of fungi associated with the fungivorous millipede, Brachycybe lecontii. Fungal ecology, 41, 187-197.
Brachycybe lecontii	Brachycybe	Andrognathidae	Platydesmida		Gnomoniopsis	Gnomoniaceae	Diaporthales	Sordariomycetes	Ascomycota	Field	USA		Macias, A. M., Marek, P. E., Morrissey, E. M., Brewer, M. S., Short, D. P., Stauder, C. M., ... & Kasson, M. T. (2019). Diversity and function of fungi associated with the fungivorous millipede, Brachycybe lecontii. Fungal ecology, 41, 187-197.
Brachycybe lecontii	Brachycybe	Andrognathidae	Platydesmida	Phaeoacremonium iranianum	Phaeoacremonium	Togniniaceae	Togniniales	Sordariomycetes	Ascomycota	Field	USA		Macias, A. M., Marek, P. E., Morrissey, E. M., Brewer, M. S., Short, D. P., Stauder, C. M., ... & Kasson, M. T. (2019). Diversity and function of fungi associated with the fungivorous millipede, Brachycybe lecontii. Fungal ecology, 41, 187-197.
Brachycybe lecontii	Brachycybe	Andrognathidae	Platydesmida	Phaeoacremonium mortoniae	Phaeoacremonium	Togniniaceae	Togniniales	Sordariomycetes	Ascomycota	Field	USA		Macias, A. M., Marek, P. E., Morrissey, E. M., Brewer, M. S., Short, D. P., Stauder, C. M., ... & Kasson, M. T. (2019). Diversity and function of fungi associated with the fungivorous millipede, Brachycybe lecontii. Fungal ecology, 41, 187-197.
Brachycybe lecontii	Brachycybe	Andrognathidae	Platydesmida	Phaeoacremonium minimum [as Togninia minima]	Phaeoacremonium	Togniniaceae	Togniniales	Sordariomycetes	Ascomycota	Field	USA		Macias, A. M., Marek, P. E., Morrissey, E. M., Brewer, M. S., Short, D. P., Stauder, C. M., ... & Kasson, M. T. (2019). Diversity and function of fungi associated with the fungivorous millipede, Brachycybe lecontii. Fungal ecology, 41, 187-197.
Brachycybe lecontii	Brachycybe	Andrognathidae	Platydesmida	Aureobasidium pullulans	Aureobasidium	Saccotheciaceae	Dothideales	Dothideomycetes	Ascomycota	Field	USA		Macias, A. M., Marek, P. E., Morrissey, E. M., Brewer, M. S., Short, D. P., Stauder, C. M., ... & Kasson, M. T. (2019). Diversity and function of fungi associated with the fungivorous millipede, Brachycybe lecontii. Fungal ecology, 41, 187-197.
Brachycybe lecontii	Brachycybe	Andrognathidae	Platydesmida	Dothiora sorbi	Dothiora	Botryosphaeriaceae	Botryosphaeriales	Dothideomycetes	Ascomycota	Field	USA		Macias, A. M., Marek, P. E., Morrissey, E. M., Brewer, M. S., Short, D. P., Stauder, C. M., ... & Kasson, M. T. (2019). Diversity and function of fungi associated with the fungivorous millipede, Brachycybe lecontii. Fungal ecology, 41, 187-197.
Brachycybe lecontii	Brachycybe	Andrognathidae	Platydesmida	Aspergillus versicolor	Aspergillus	Aspergillaceae	Eurotiales	Eurotiomycetes	Ascomycota	Field	USA		Macias, A. M., Marek, P. E., Morrissey, E. M., Brewer, M. S., Short, D. P., Stauder, C. M., ... & Kasson, M. T. (2019). Diversity and function of fungi associated with the fungivorous millipede, Brachycybe lecontii. Fungal ecology, 41, 187-197.
Brachycybe lecontii	Brachycybe	Andrognathidae	Platydesmida	Metarhizium carneum [as Paecilomyces carneus]	Metarhizium	Clavicipitaceae	Hypocreales	Sordariomycetes	Ascomycota	Field	USA		Macias, A. M., Marek, P. E., Morrissey, E. M., Brewer, M. S., Short, D. P., Stauder, C. M., ... & Kasson, M. T. (2019). Diversity and function of fungi associated with the fungivorous millipede, Brachycybe lecontii. Fungal ecology, 41, 187-197.
Brachycybe lecontii	Brachycybe	Andrognathidae	Platydesmida	Phialemonium inflatum [ as Paecilomyces inflatus]	Phialemonium	Aspergillaceae	Eurotiales	Eurotiomycetes	Ascomycota	Field	USA		Macias, A. M., Marek, P. E., Morrissey, E. M., Brewer, M. S., Short, D. P., Stauder, C. M., ... & Kasson, M. T. (2019). Diversity and function of fungi associated with the fungivorous millipede, Brachycybe lecontii. Fungal ecology, 41, 187-197.
Brachycybe lecontii	Brachycybe	Andrognathidae	Platydesmida	Cordyceps javanica [as Paecilomyces javanicus]	Cordyceps	Aspergillaceae	Eurotiales	Eurotiomycetes	Ascomycota	Field	USA		Macias, A. M., Marek, P. E., Morrissey, E. M., Brewer, M. S., Short, D. P., Stauder, C. M., ... & Kasson, M. T. (2019). Diversity and function of fungi associated with the fungivorous millipede, Brachycybe lecontii. Fungal ecology, 41, 187-197.
Brachycybe lecontii	Brachycybe	Andrognathidae	Platydesmida	Penicillium carneum	Penicillium	Aspergillaceae	Eurotiales	Eurotiomycetes	Ascomycota	Field	USA		Macias, A. M., Marek, P. E., Morrissey, E. M., Brewer, M. S., Short, D. P., Stauder, C. M., ... & Kasson, M. T. (2019). Diversity and function of fungi associated with the fungivorous millipede, Brachycybe lecontii. Fungal ecology, 41, 187-197.
Brachycybe lecontii	Brachycybe	Andrognathidae	Platydesmida	Penicillium chrysogenum	Penicillium	Aspergillaceae	Eurotiales	Eurotiomycetes	Ascomycota	Field	USA		Macias, A. M., Marek, P. E., Morrissey, E. M., Brewer, M. S., Short, D. P., Stauder, C. M., ... & Kasson, M. T. (2019). Diversity and function of fungi associated with the fungivorous millipede, Brachycybe lecontii. Fungal ecology, 41, 187-197.
Brachycybe lecontii	Brachycybe	Andrognathidae	Platydesmida	Penicillium daleae	Penicillium	Aspergillaceae	Eurotiales	Eurotiomycetes	Ascomycota	Field	USA		Macias, A. M., Marek, P. E., Morrissey, E. M., Brewer, M. S., Short, D. P., Stauder, C. M., ... & Kasson, M. T. (2019). Diversity and function of fungi associated with the fungivorous millipede, Brachycybe lecontii. Fungal ecology, 41, 187-197.
Brachycybe lecontii	Brachycybe	Andrognathidae	Platydesmida	Penicillium fellutanum	Penicillium	Aspergillaceae	Eurotiales	Eurotiomycetes	Ascomycota	Field	USA		Macias, A. M., Marek, P. E., Morrissey, E. M., Brewer, M. S., Short, D. P., Stauder, C. M., ... & Kasson, M. T. (2019). Diversity and function of fungi associated with the fungivorous millipede, Brachycybe lecontii. Fungal ecology, 41, 187-197.
Brachycybe lecontii	Brachycybe	Andrognathidae	Platydesmida	Penicillium glabrum	Penicillium	Aspergillaceae	Eurotiales	Eurotiomycetes	Ascomycota	Field	USA		Macias, A. M., Marek, P. E., Morrissey, E. M., Brewer, M. S., Short, D. P., Stauder, C. M., ... & Kasson, M. T. (2019). Diversity and function of fungi associated with the fungivorous millipede, Brachycybe lecontii. Fungal ecology, 41, 187-197.
Brachycybe lecontii	Brachycybe	Andrognathidae	Platydesmida	Penicillium herquei	Penicillium	Aspergillaceae	Eurotiales	Eurotiomycetes	Ascomycota	Field	USA		Macias, A. M., Marek, P. E., Morrissey, E. M., Brewer, M. S., Short, D. P., Stauder, C. M., ... & Kasson, M. T. (2019). Diversity and function of fungi associated with the fungivorous millipede, Brachycybe lecontii. Fungal ecology, 41, 187-197.
Brachycybe lecontii	Brachycybe	Andrognathidae	Platydesmida	Penicillium oxalicum	Penicillium	Aspergillaceae	Eurotiales	Eurotiomycetes	Ascomycota	Field	USA		Macias, A. M., Marek, P. E., Morrissey, E. M., Brewer, M. S., Short, D. P., Stauder, C. M., ... & Kasson, M. T. (2019). Diversity and function of fungi associated with the fungivorous millipede, Brachycybe lecontii. Fungal ecology, 41, 187-197.
Brachycybe lecontii	Brachycybe	Andrognathidae	Platydesmida	Penicillium pancosmium	Penicillium	Aspergillaceae	Eurotiales	Eurotiomycetes	Ascomycota	Field	USA		Macias, A. M., Marek, P. E., Morrissey, E. M., Brewer, M. S., Short, D. P., Stauder, C. M., ... & Kasson, M. T. (2019). Diversity and function of fungi associated with the fungivorous millipede, Brachycybe lecontii. Fungal ecology, 41, 187-197.
Brachycybe lecontii	Brachycybe	Andrognathidae	Platydesmida	Penicillium steckii	Penicillium	Aspergillaceae	Eurotiales	Eurotiomycetes	Ascomycota	Field	USA		Macias, A. M., Marek, P. E., Morrissey, E. M., Brewer, M. S., Short, D. P., Stauder, C. M., ... & Kasson, M. T. (2019). Diversity and function of fungi associated with the fungivorous millipede, Brachycybe lecontii. Fungal ecology, 41, 187-197.
Brachycybe lecontii	Brachycybe	Andrognathidae	Platydesmida	Penicillium sumatraense	Penicillium	Aspergillaceae	Eurotiales	Eurotiomycetes	Ascomycota	Field	USA		Macias, A. M., Marek, P. E., Morrissey, E. M., Brewer, M. S., Short, D. P., Stauder, C. M., ... & Kasson, M. T. (2019). Diversity and function of fungi associated with the fungivorous millipede, Brachycybe lecontii. Fungal ecology, 41, 187-197.
Brachycybe lecontii	Brachycybe	Andrognathidae	Platydesmida	Penicillium glaucoalbidum [as Thysanophora penicillioides]	Penicillium	Aspergillaceae	Eurotiales	Eurotiomycetes	Ascomycota	Field	USA		Macias, A. M., Marek, P. E., Morrissey, E. M., Brewer, M. S., Short, D. P., Stauder, C. M., ... & Kasson, M. T. (2019). Diversity and function of fungi associated with the fungivorous millipede, Brachycybe lecontii. Fungal ecology, 41, 187-197.
Brachycybe lecontii	Brachycybe	Andrognathidae	Platydesmida	Colletotrichum acutatum [as Glomerella acutata]	Colletotrichum	Glomerellaceae	Glomerellales	Sordariomycetes	Ascomycota	Field	USA		Macias, A. M., Marek, P. E., Morrissey, E. M., Brewer, M. S., Short, D. P., Stauder, C. M., ... & Kasson, M. T. (2019). Diversity and function of fungi associated with the fungivorous millipede, Brachycybe lecontii. Fungal ecology, 41, 187-197.
Brachycybe lecontii	Brachycybe	Andrognathidae	Platydesmida	Cadophora malorum	Cadophora	Ploettnerulaceae	Helotiales	Leotiomycetes	Ascomycota	Field	USA		Macias, A. M., Marek, P. E., Morrissey, E. M., Brewer, M. S., Short, D. P., Stauder, C. M., ... & Kasson, M. T. (2019). Diversity and function of fungi associated with the fungivorous millipede, Brachycybe lecontii. Fungal ecology, 41, 187-197.
Brachycybe lecontii	Brachycybe	Andrognathidae	Platydesmida	Hyphodiscus brachyconius [as Catenulifera brachyconia]	Catenulifera	Hyphodiscaceae	Helotiales	Leotiomycetes	Ascomycota	Field	USA		Macias, A. M., Marek, P. E., Morrissey, E. M., Brewer, M. S., Short, D. P., Stauder, C. M., ... & Kasson, M. T. (2019). Diversity and function of fungi associated with the fungivorous millipede, Brachycybe lecontii. Fungal ecology, 41, 187-197.
Brachycybe lecontii	Brachycybe	Andrognathidae	Platydesmida		Hyalodendriella	Hamatocanthoscyphaceae	Helotiales	Leotiomycetes	Ascomycota	Field	USA		Macias, A. M., Marek, P. E., Morrissey, E. M., Brewer, M. S., Short, D. P., Stauder, C. M., ... & Kasson, M. T. (2019). Diversity and function of fungi associated with the fungivorous millipede, Brachycybe lecontii. Fungal ecology, 41, 187-197.
Brachycybe lecontii	Brachycybe	Andrognathidae	Platydesmida	Hymenoscyphus dehlii	Hymenoscyphus	Helotiaceae	Helotiales	Leotiomycetes	Ascomycota	Field	USA		Macias, A. M., Marek, P. E., Morrissey, E. M., Brewer, M. S., Short, D. P., Stauder, C. M., ... & Kasson, M. T. (2019). Diversity and function of fungi associated with the fungivorous millipede, Brachycybe lecontii. Fungal ecology, 41, 187-197.
Brachycybe lecontii	Brachycybe	Andrognathidae	Platydesmida	Hyphodiscus hymeniophilus	Hyphodiscus	Hyphodiscaceae	Helotiales	Leotiomycetes	Ascomycota	Field	USA		Macias, A. M., Marek, P. E., Morrissey, E. M., Brewer, M. S., Short, D. P., Stauder, C. M., ... & Kasson, M. T. (2019). Diversity and function of fungi associated with the fungivorous millipede, Brachycybe lecontii. Fungal ecology, 41, 187-197.
Brachycybe lecontii	Brachycybe	Andrognathidae	Platydesmida	Idriella rara	Idriella	Microdochiaceae	Xylariales	Sordariomycetes	Ascomycota	Field	USA		Macias, A. M., Marek, P. E., Morrissey, E. M., Brewer, M. S., Short, D. P., Stauder, C. M., ... & Kasson, M. T. (2019). Diversity and function of fungi associated with the fungivorous millipede, Brachycybe lecontii. Fungal ecology, 41, 187-197.
Brachycybe lecontii	Brachycybe	Andrognathidae	Platydesmida	Leptodontidium elatius	Leptodontidium	Leptodontidiaceae	Helotiales	Leotiomycetes	Ascomycota	Field	USA		Macias, A. M., Marek, P. E., Morrissey, E. M., Brewer, M. S., Short, D. P., Stauder, C. M., ... & Kasson, M. T. (2019). Diversity and function of fungi associated with the fungivorous millipede, Brachycybe lecontii. Fungal ecology, 41, 187-197.
Brachycybe lecontii	Brachycybe	Andrognathidae	Platydesmida	Pezicula cinnamomea	Pezicula	Dermateaceae	Helotiales	Leotiomycetes	Ascomycota	Field	USA		Macias, A. M., Marek, P. E., Morrissey, E. M., Brewer, M. S., Short, D. P., Stauder, C. M., ... & Kasson, M. T. (2019). Diversity and function of fungi associated with the fungivorous millipede, Brachycybe lecontii. Fungal ecology, 41, 187-197.
Brachycybe lecontii	Brachycybe	Andrognathidae	Platydesmida	Pilidium concavum	Pilidium	Chaetomellaceae	Chaetomellales	Leotiomycetes	Ascomycota	Field	USA		Macias, A. M., Marek, P. E., Morrissey, E. M., Brewer, M. S., Short, D. P., Stauder, C. M., ... & Kasson, M. T. (2019). Diversity and function of fungi associated with the fungivorous millipede, Brachycybe lecontii. Fungal ecology, 41, 187-197.
Brachycybe lecontii	Brachycybe	Andrognathidae	Platydesmida		Rhexocercosporidium		Helotiales	Leotiomycetes	Ascomycota	Field	USA		Macias, A. M., Marek, P. E., Morrissey, E. M., Brewer, M. S., Short, D. P., Stauder, C. M., ... & Kasson, M. T. (2019). Diversity and function of fungi associated with the fungivorous millipede, Brachycybe lecontii. Fungal ecology, 41, 187-197.
Brachycybe lecontii	Brachycybe	Andrognathidae	Platydesmida	Scytalidium lignicola	Scytalidium		Helotiales	Leotiomycetes	Ascomycota	Field	USA		Macias, A. M., Marek, P. E., Morrissey, E. M., Brewer, M. S., Short, D. P., Stauder, C. M., ... & Kasson, M. T. (2019). Diversity and function of fungi associated with the fungivorous millipede, Brachycybe lecontii. Fungal ecology, 41, 187-197.
Brachycybe lecontii	Brachycybe	Andrognathidae	Platydesmida	Synchaetomella acerina	Synchaetomella	Chaetomellaceae	Chaetomellales	Leotiomycetes	Ascomycota	Field	USA		Macias, A. M., Marek, P. E., Morrissey, E. M., Brewer, M. S., Short, D. P., Stauder, C. M., ... & Kasson, M. T. (2019). Diversity and function of fungi associated with the fungivorous millipede, Brachycybe lecontii. Fungal ecology, 41, 187-197.
Brachycybe lecontii	Brachycybe	Andrognathidae	Platydesmida		Xenopolyscytalum	Hamatocanthoscyphaceae	Helotiales	Leotiomycetes	Ascomycota	Field	USA		Macias, A. M., Marek, P. E., Morrissey, E. M., Brewer, M. S., Short, D. P., Stauder, C. M., ... & Kasson, M. T. (2019). Diversity and function of fungi associated with the fungivorous millipede, Brachycybe lecontii. Fungal ecology, 41, 187-197.
Brachycybe lecontii	Brachycybe	Andrognathidae	Platydesmida	Acremonium variecolor	Acremonium		Hypocreales	Sordariomycetes	Ascomycota	Field	USA		Macias, A. M., Marek, P. E., Morrissey, E. M., Brewer, M. S., Short, D. P., Stauder, C. M., ... & Kasson, M. T. (2019). Diversity and function of fungi associated with the fungivorous millipede, Brachycybe lecontii. Fungal ecology, 41, 187-197.
Brachycybe lecontii	Brachycybe	Andrognathidae	Platydesmida	Atractium stilbaster	Atractium	Nectriaceae	Hypocreales	Sordariomycetes	Ascomycota	Field	USA		Macias, A. M., Marek, P. E., Morrissey, E. M., Brewer, M. S., Short, D. P., Stauder, C. M., ... & Kasson, M. T. (2019). Diversity and function of fungi associated with the fungivorous millipede, Brachycybe lecontii. Fungal ecology, 41, 187-197.
Brachycybe lecontii	Brachycybe	Andrognathidae	Platydesmida	Beauveria brongniartii	Beauveria	Cordycipitaceae	Hypocreales	Sordariomycetes	Ascomycota	Field	USA		Macias, A. M., Marek, P. E., Morrissey, E. M., Brewer, M. S., Short, D. P., Stauder, C. M., ... & Kasson, M. T. (2019). Diversity and function of fungi associated with the fungivorous millipede, Brachycybe lecontii. Fungal ecology, 41, 187-197.
Brachycybe lecontii	Brachycybe	Andrognathidae	Platydesmida	Beauveria caledonica	Beauveria	Cordycipitaceae	Hypocreales	Sordariomycetes	Ascomycota	Field	USA		Macias, A. M., Marek, P. E., Morrissey, E. M., Brewer, M. S., Short, D. P., Stauder, C. M., ... & Kasson, M. T. (2019). Diversity and function of fungi associated with the fungivorous millipede, Brachycybe lecontii. Fungal ecology, 41, 187-197.
Brachycybe lecontii	Brachycybe	Andrognathidae	Platydesmida	Calcarisporium arbuscula	Calcarisporium	Calcarisporiaceae	Hypocreales	Sordariomycetes	Ascomycota	Field	USA		Macias, A. M., Marek, P. E., Morrissey, E. M., Brewer, M. S., Short, D. P., Stauder, C. M., ... & Kasson, M. T. (2019). Diversity and function of fungi associated with the fungivorous millipede, Brachycybe lecontii. Fungal ecology, 41, 187-197.
Brachycybe lecontii	Brachycybe	Andrognathidae	Platydesmida	Clonostachys rosea	Clonostachys	Bionectriaceae	Hypocreales	Sordariomycetes	Ascomycota	Field	USA		Macias, A. M., Marek, P. E., Morrissey, E. M., Brewer, M. S., Short, D. P., Stauder, C. M., ... & Kasson, M. T. (2019). Diversity and function of fungi associated with the fungivorous millipede, Brachycybe lecontii. Fungal ecology, 41, 187-197.
Brachycybe lecontii	Brachycybe	Andrognathidae	Platydesmida	Cordyceps militaris	Cordyceps	Cordycipitaceae	Hypocreales	Sordariomycetes	Ascomycota	Field	USA		Macias, A. M., Marek, P. E., Morrissey, E. M., Brewer, M. S., Short, D. P., Stauder, C. M., ... & Kasson, M. T. (2019). Diversity and function of fungi associated with the fungivorous millipede, Brachycybe lecontii. Fungal ecology, 41, 187-197.
Brachycybe lecontii	Brachycybe	Andrognathidae	Platydesmida	Cosmospora butyri	Cosmospora	Nectriaceae	Hypocreales	Sordariomycetes	Ascomycota	Field	USA		Macias, A. M., Marek, P. E., Morrissey, E. M., Brewer, M. S., Short, D. P., Stauder, C. M., ... & Kasson, M. T. (2019). Diversity and function of fungi associated with the fungivorous millipede, Brachycybe lecontii. Fungal ecology, 41, 187-197.
Brachycybe lecontii	Brachycybe	Andrognathidae	Platydesmida	Cosmospora flavoviridis	Cosmospora	Nectriaceae	Hypocreales	Sordariomycetes	Ascomycota	Field	USA		Macias, A. M., Marek, P. E., Morrissey, E. M., Brewer, M. S., Short, D. P., Stauder, C. M., ... & Kasson, M. T. (2019). Diversity and function of fungi associated with the fungivorous millipede, Brachycybe lecontii. Fungal ecology, 41, 187-197.
Brachycybe lecontii	Brachycybe	Andrognathidae	Platydesmida	Cosmospora berkeleyana	Cosmospora	Nectriaceae	Hypocreales	Sordariomycetes	Ascomycota	Field	USA		Macias, A. M., Marek, P. E., Morrissey, E. M., Brewer, M. S., Short, D. P., Stauder, C. M., ... & Kasson, M. T. (2019). Diversity and function of fungi associated with the fungivorous millipede, Brachycybe lecontii. Fungal ecology, 41, 187-197.
Brachycybe lecontii	Brachycybe	Andrognathidae	Platydesmida	Cylindrium elongatum	Cylindrium	Cylindriaceae	Hypocreales	Sordariomycetes	Ascomycota	Field	USA		Macias, A. M., Marek, P. E., Morrissey, E. M., Brewer, M. S., Short, D. P., Stauder, C. M., ... & Kasson, M. T. (2019). Diversity and function of fungi associated with the fungivorous millipede, Brachycybe lecontii. Fungal ecology, 41, 187-197.
Brachycybe lecontii	Brachycybe	Andrognathidae	Platydesmida		Dialonectria	Nectriaceae	Hypocreales	Sordariomycetes	Ascomycota	Field	USA		Macias, A. M., Marek, P. E., Morrissey, E. M., Brewer, M. S., Short, D. P., Stauder, C. M., ... & Kasson, M. T. (2019). Diversity and function of fungi associated with the fungivorous millipede, Brachycybe lecontii. Fungal ecology, 41, 187-197.
Brachycybe lecontii	Brachycybe	Andrognathidae	Platydesmida	Fusarium equiseti	Fusarium	Nectriaceae	Hypocreales	Sordariomycetes	Ascomycota	Field	USA		Macias, A. M., Marek, P. E., Morrissey, E. M., Brewer, M. S., Short, D. P., Stauder, C. M., ... & Kasson, M. T. (2019). Diversity and function of fungi associated with the fungivorous millipede, Brachycybe lecontii. Fungal ecology, 41, 187-197.
Brachycybe lecontii	Brachycybe	Andrognathidae	Platydesmida	Fusarium tricinctum	Fusarium	Nectriaceae	Hypocreales	Sordariomycetes	Ascomycota	Field	USA		Macias, A. M., Marek, P. E., Morrissey, E. M., Brewer, M. S., Short, D. P., Stauder, C. M., ... & Kasson, M. T. (2019). Diversity and function of fungi associated with the fungivorous millipede, Brachycybe lecontii. Fungal ecology, 41, 187-197.
Brachycybe lecontii	Brachycybe	Andrognathidae	Platydesmida	Fusicolla melogramma	Fusicolla	Nectriaceae	Hypocreales	Sordariomycetes	Ascomycota	Field	USA		Macias, A. M., Marek, P. E., Morrissey, E. M., Brewer, M. S., Short, D. P., Stauder, C. M., ... & Kasson, M. T. (2019). Diversity and function of fungi associated with the fungivorous millipede, Brachycybe lecontii. Fungal ecology, 41, 187-197.
Brachycybe lecontii	Brachycybe	Andrognathidae	Platydesmida		Geosmithia		Hypocreales	Sordariomycetes	Ascomycota	Field	USA		Macias, A. M., Marek, P. E., Morrissey, E. M., Brewer, M. S., Short, D. P., Stauder, C. M., ... & Kasson, M. T. (2019). Diversity and function of fungi associated with the fungivorous millipede, Brachycybe lecontii. Fungal ecology, 41, 187-197.
Brachycybe lecontii	Brachycybe	Andrognathidae	Platydesmida		Gibberella	Nectriaceae	Hypocreales	Sordariomycetes	Ascomycota	Field	USA		Macias, A. M., Marek, P. E., Morrissey, E. M., Brewer, M. S., Short, D. P., Stauder, C. M., ... & Kasson, M. T. (2019). Diversity and function of fungi associated with the fungivorous millipede, Brachycybe lecontii. Fungal ecology, 41, 187-197.
Brachycybe lecontii	Brachycybe	Andrognathidae	Platydesmida	Acremonium murorum [as Gliomastix murorum]	Acremonium		Hypocreales	Sordariomycetes	Ascomycota	Field	USA		Macias, A. M., Marek, P. E., Morrissey, E. M., Brewer, M. S., Short, D. P., Stauder, C. M., ... & Kasson, M. T. (2019). Diversity and function of fungi associated with the fungivorous millipede, Brachycybe lecontii. Fungal ecology, 41, 187-197.
Brachycybe lecontii	Brachycybe	Andrognathidae	Platydesmida		Hirsutella	Ophiocordycipitaceae	Hypocreales	Sordariomycetes	Ascomycota	Field	USA		Macias, A. M., Marek, P. E., Morrissey, E. M., Brewer, M. S., Short, D. P., Stauder, C. M., ... & Kasson, M. T. (2019). Diversity and function of fungi associated with the fungivorous millipede, Brachycybe lecontii. Fungal ecology, 41, 187-197.
Brachycybe lecontii	Brachycybe	Andrognathidae	Platydesmida	Hypocrea lutea	Hypocrea	Hypocreaceae	Hypocreales	Sordariomycetes	Ascomycota	Field	USA		Macias, A. M., Marek, P. E., Morrissey, E. M., Brewer, M. S., Short, D. P., Stauder, C. M., ... & Kasson, M. T. (2019). Diversity and function of fungi associated with the fungivorous millipede, Brachycybe lecontii. Fungal ecology, 41, 187-197.
Brachycybe lecontii	Brachycybe	Andrognathidae	Platydesmida	Hypocrea pachybasioides	Hypocrea	Hypocreaceae	Hypocreales	Sordariomycetes	Ascomycota	Field	USA		Macias, A. M., Marek, P. E., Morrissey, E. M., Brewer, M. S., Short, D. P., Stauder, C. M., ... & Kasson, M. T. (2019). Diversity and function of fungi associated with the fungivorous millipede, Brachycybe lecontii. Fungal ecology, 41, 187-197.
Brachycybe lecontii	Brachycybe	Andrognathidae	Platydesmida	Hypomyces aurantius	Hypomyces	Hypocreaceae	Hypocreales	Sordariomycetes	Ascomycota	Field	USA		Macias, A. M., Marek, P. E., Morrissey, E. M., Brewer, M. S., Short, D. P., Stauder, C. M., ... & Kasson, M. T. (2019). Diversity and function of fungi associated with the fungivorous millipede, Brachycybe lecontii. Fungal ecology, 41, 187-197.
Brachycybe lecontii	Brachycybe	Andrognathidae	Platydesmida	Cordyceps farinosa [as Isaria farinosa]	Cordyceps	Cordycipitaceae	Hypocreales	Sordariomycetes	Ascomycota	Field	USA		Macias, A. M., Marek, P. E., Morrissey, E. M., Brewer, M. S., Short, D. P., Stauder, C. M., ... & Kasson, M. T. (2019). Diversity and function of fungi associated with the fungivorous millipede, Brachycybe lecontii. Fungal ecology, 41, 187-197.
Brachycybe lecontii	Brachycybe	Andrognathidae	Platydesmida	Cordyceps fumosorosea [as Isaria fumosorosea]	Cordyceps	Cordycipitaceae	Hypocreales	Sordariomycetes	Ascomycota	Field	USA		Macias, A. M., Marek, P. E., Morrissey, E. M., Brewer, M. S., Short, D. P., Stauder, C. M., ... & Kasson, M. T. (2019). Diversity and function of fungi associated with the fungivorous millipede, Brachycybe lecontii. Fungal ecology, 41, 187-197.
Brachycybe lecontii	Brachycybe	Andrognathidae	Platydesmida		Lasionectria	Bionectriaceae	Hypocreales	Sordariomycetes	Ascomycota	Field	USA		Macias, A. M., Marek, P. E., Morrissey, E. M., Brewer, M. S., Short, D. P., Stauder, C. M., ... & Kasson, M. T. (2019). Diversity and function of fungi associated with the fungivorous millipede, Brachycybe lecontii. Fungal ecology, 41, 187-197.
Brachycybe lecontii	Brachycybe	Andrognathidae	Platydesmida	Akanthomyces neoaraneogenus [as Lecanicillium araneogenum]	Akanthomyces	Cordycipitaceae	Hypocreales	Sordariomycetes	Ascomycota	Field	USA		Macias, A. M., Marek, P. E., Morrissey, E. M., Brewer, M. S., Short, D. P., Stauder, C. M., ... & Kasson, M. T. (2019). Diversity and function of fungi associated with the fungivorous millipede, Brachycybe lecontii. Fungal ecology, 41, 187-197.
Brachycybe lecontii	Brachycybe	Andrognathidae	Platydesmida	Akanthomyces attenuatus [as Lecanicillium attenuatum]	Akanthomyces	Cordycipitaceae	Hypocreales	Sordariomycetes	Ascomycota	Field	USA		Macias, A. M., Marek, P. E., Morrissey, E. M., Brewer, M. S., Short, D. P., Stauder, C. M., ... & Kasson, M. T. (2019). Diversity and function of fungi associated with the fungivorous millipede, Brachycybe lecontii. Fungal ecology, 41, 187-197.
Brachycybe lecontii	Brachycybe	Andrognathidae	Platydesmida	Lecanicillium fungicola	Lecanicillium	Cordycipitaceae	Hypocreales	Sordariomycetes	Ascomycota	Field	USA		Macias, A. M., Marek, P. E., Morrissey, E. M., Brewer, M. S., Short, D. P., Stauder, C. M., ... & Kasson, M. T. (2019). Diversity and function of fungi associated with the fungivorous millipede, Brachycybe lecontii. Fungal ecology, 41, 187-197.
Brachycybe lecontii	Brachycybe	Andrognathidae	Platydesmida	Lecanicillium fusisporum	Lecanicillium	Cordycipitaceae	Hypocreales	Sordariomycetes	Ascomycota	Field	USA		Macias, A. M., Marek, P. E., Morrissey, E. M., Brewer, M. S., Short, D. P., Stauder, C. M., ... & Kasson, M. T. (2019). Diversity and function of fungi associated with the fungivorous millipede, Brachycybe lecontii. Fungal ecology, 41, 187-197.
Brachycybe lecontii	Brachycybe	Andrognathidae	Platydesmida	Lecanicillium psallotiae	Lecanicillium	Cordycipitaceae	Hypocreales	Sordariomycetes	Ascomycota	Field	USA		Macias, A. M., Marek, P. E., Morrissey, E. M., Brewer, M. S., Short, D. P., Stauder, C. M., ... & Kasson, M. T. (2019). Diversity and function of fungi associated with the fungivorous millipede, Brachycybe lecontii. Fungal ecology, 41, 187-197.
Brachycybe lecontii	Brachycybe	Andrognathidae	Platydesmida	Lecanicillium saksenae	Lecanicillium	Cordycipitaceae	Hypocreales	Sordariomycetes	Ascomycota	Field	USA		Macias, A. M., Marek, P. E., Morrissey, E. M., Brewer, M. S., Short, D. P., Stauder, C. M., ... & Kasson, M. T. (2019). Diversity and function of fungi associated with the fungivorous millipede, Brachycybe lecontii. Fungal ecology, 41, 187-197.
Brachycybe lecontii	Brachycybe	Andrognathidae	Platydesmida	Mariannaea elegans	Mariannaea	Nectriaceae	Hypocreales	Sordariomycetes	Ascomycota	Field	USA		Macias, A. M., Marek, P. E., Morrissey, E. M., Brewer, M. S., Short, D. P., Stauder, C. M., ... & Kasson, M. T. (2019). Diversity and function of fungi associated with the fungivorous millipede, Brachycybe lecontii. Fungal ecology, 41, 187-197.
Brachycybe lecontii	Brachycybe	Andrognathidae	Platydesmida	Mariannaea samuelsii	Mariannaea	Nectriaceae	Hypocreales	Sordariomycetes	Ascomycota	Field	USA		Macias, A. M., Marek, P. E., Morrissey, E. M., Brewer, M. S., Short, D. P., Stauder, C. M., ... & Kasson, M. T. (2019). Diversity and function of fungi associated with the fungivorous millipede, Brachycybe lecontii. Fungal ecology, 41, 187-197.
Brachycybe lecontii	Brachycybe	Andrognathidae	Platydesmida	Metacordyceps chlamydosporia	Metacordyceps	Clavicipitaceae	Hypocreales	Sordariomycetes	Ascomycota	Field	USA		Macias, A. M., Marek, P. E., Morrissey, E. M., Brewer, M. S., Short, D. P., Stauder, C. M., ... & Kasson, M. T. (2019). Diversity and function of fungi associated with the fungivorous millipede, Brachycybe lecontii. Fungal ecology, 41, 187-197.
Brachycybe lecontii	Brachycybe	Andrognathidae	Platydesmida	Metarhizium anisopliae	Metarhizium	Clavicipitaceae	Hypocreales	Sordariomycetes	Ascomycota	Field	USA		Macias, A. M., Marek, P. E., Morrissey, E. M., Brewer, M. S., Short, D. P., Stauder, C. M., ... & Kasson, M. T. (2019). Diversity and function of fungi associated with the fungivorous millipede, Brachycybe lecontii. Fungal ecology, 41, 187-197.
Brachycybe lecontii	Brachycybe	Andrognathidae	Platydesmida	Metarhizium flavoviride	Metarhizium	Clavicipitaceae	Hypocreales	Sordariomycetes	Ascomycota	Field	USA		Macias, A. M., Marek, P. E., Morrissey, E. M., Brewer, M. S., Short, D. P., Stauder, C. M., ... & Kasson, M. T. (2019). Diversity and function of fungi associated with the fungivorous millipede, Brachycybe lecontii. Fungal ecology, 41, 187-197.
Brachycybe lecontii	Brachycybe	Andrognathidae	Platydesmida		Monocillium	Niessliaceae	Hypocreales	Sordariomycetes	Ascomycota	Field	USA		Macias, A. M., Marek, P. E., Morrissey, E. M., Brewer, M. S., Short, D. P., Stauder, C. M., ... & Kasson, M. T. (2019). Diversity and function of fungi associated with the fungivorous millipede, Brachycybe lecontii. Fungal ecology, 41, 187-197.
Brachycybe lecontii	Brachycybe	Andrognathidae	Platydesmida		Nectria	Nectriaceae	Hypocreales	Sordariomycetes	Ascomycota	Field	USA		Macias, A. M., Marek, P. E., Morrissey, E. M., Brewer, M. S., Short, D. P., Stauder, C. M., ... & Kasson, M. T. (2019). Diversity and function of fungi associated with the fungivorous millipede, Brachycybe lecontii. Fungal ecology, 41, 187-197.
Brachycybe lecontii	Brachycybe	Andrognathidae	Platydesmida	Niesslia pulchriseta	Niesslia	Niessliaceae	Hypocreales	Sordariomycetes	Ascomycota	Field	USA		Macias, A. M., Marek, P. E., Morrissey, E. M., Brewer, M. S., Short, D. P., Stauder, C. M., ... & Kasson, M. T. (2019). Diversity and function of fungi associated with the fungivorous millipede, Brachycybe lecontii. Fungal ecology, 41, 187-197.
Brachycybe lecontii	Brachycybe	Andrognathidae	Platydesmida	Metapochonia bulbillosa [as Pochonia bulbillosa]	Metapochonia	Clavicipitaceae	Hypocreales	Sordariomycetes	Ascomycota	Field	USA		Macias, A. M., Marek, P. E., Morrissey, E. M., Brewer, M. S., Short, D. P., Stauder, C. M., ... & Kasson, M. T. (2019). Diversity and function of fungi associated with the fungivorous millipede, Brachycybe lecontii. Fungal ecology, 41, 187-197.
Brachycybe lecontii	Brachycybe	Andrognathidae	Platydesmida	Metacordyceps chlamydosporia [as Pochonia chlamydosporia]	Metacordyceps	Clavicipitaceae	Hypocreales	Sordariomycetes	Ascomycota	Field	USA		Macias, A. M., Marek, P. E., Morrissey, E. M., Brewer, M. S., Short, D. P., Stauder, C. M., ... & Kasson, M. T. (2019). Diversity and function of fungi associated with the fungivorous millipede, Brachycybe lecontii. Fungal ecology, 41, 187-197.
Brachycybe lecontii	Brachycybe	Andrognathidae	Platydesmida	Metapochonia suchlasporia [as Pochonia suchlasporia]	Pochonia	Clavicipitaceae	Hypocreales	Sordariomycetes	Ascomycota	Field	USA		Macias, A. M., Marek, P. E., Morrissey, E. M., Brewer, M. S., Short, D. P., Stauder, C. M., ... & Kasson, M. T. (2019). Diversity and function of fungi associated with the fungivorous millipede, Brachycybe lecontii. Fungal ecology, 41, 187-197.
Brachycybe lecontii	Brachycybe	Andrognathidae	Platydesmida		Protocrea	Hypocreaceae	Hypocreales	Sordariomycetes	Ascomycota	Field	USA		Macias, A. M., Marek, P. E., Morrissey, E. M., Brewer, M. S., Short, D. P., Stauder, C. M., ... & Kasson, M. T. (2019). Diversity and function of fungi associated with the fungivorous millipede, Brachycybe lecontii. Fungal ecology, 41, 187-197.
Brachycybe lecontii	Brachycybe	Andrognathidae	Platydesmida		Pseudonectria	Nectriaceae	Hypocreales	Sordariomycetes	Ascomycota	Field	USA		Macias, A. M., Marek, P. E., Morrissey, E. M., Brewer, M. S., Short, D. P., Stauder, C. M., ... & Kasson, M. T. (2019). Diversity and function of fungi associated with the fungivorous millipede, Brachycybe lecontii. Fungal ecology, 41, 187-197.
Brachycybe lecontii	Brachycybe	Andrognathidae	Platydesmida	Purpureocillium lilacinum	Purpureocillium	Ophiocordycipitaceae	Hypocreales	Sordariomycetes	Ascomycota	Field	USA		Macias, A. M., Marek, P. E., Morrissey, E. M., Brewer, M. S., Short, D. P., Stauder, C. M., ... & Kasson, M. T. (2019). Diversity and function of fungi associated with the fungivorous millipede, Brachycybe lecontii. Fungal ecology, 41, 187-197.
Brachycybe lecontii	Brachycybe	Andrognathidae	Platydesmida	Sepedonium chalcipori	Sepedonium	Hypocreaceae	Hypocreales	Sordariomycetes	Ascomycota	Field	USA		Macias, A. M., Marek, P. E., Morrissey, E. M., Brewer, M. S., Short, D. P., Stauder, C. M., ... & Kasson, M. T. (2019). Diversity and function of fungi associated with the fungivorous millipede, Brachycybe lecontii. Fungal ecology, 41, 187-197.
Brachycybe lecontii	Brachycybe	Andrognathidae	Platydesmida	Simplicillium lamellicola	Simplicillium	Cordycipitaceae	Hypocreales	Sordariomycetes	Ascomycota	Field	USA		Macias, A. M., Marek, P. E., Morrissey, E. M., Brewer, M. S., Short, D. P., Stauder, C. M., ... & Kasson, M. T. (2019). Diversity and function of fungi associated with the fungivorous millipede, Brachycybe lecontii. Fungal ecology, 41, 187-197.
Brachycybe lecontii	Brachycybe	Andrognathidae	Platydesmida	Simplicillium lanosoniveum	Simplicillium	Cordycipitaceae	Hypocreales	Sordariomycetes	Ascomycota	Field	USA		Macias, A. M., Marek, P. E., Morrissey, E. M., Brewer, M. S., Short, D. P., Stauder, C. M., ... & Kasson, M. T. (2019). Diversity and function of fungi associated with the fungivorous millipede, Brachycybe lecontii. Fungal ecology, 41, 187-197.
Brachycybe lecontii	Brachycybe	Andrognathidae	Platydesmida		Stilbella			Sordariomycetes	Ascomycota	Field	USA		Macias, A. M., Marek, P. E., Morrissey, E. M., Brewer, M. S., Short, D. P., Stauder, C. M., ... & Kasson, M. T. (2019). Diversity and function of fungi associated with the fungivorous millipede, Brachycybe lecontii. Fungal ecology, 41, 187-197.
Brachycybe lecontii	Brachycybe	Andrognathidae	Platydesmida	Tolypocladium album	Tolypocladium	Ophiocordycipitaceae	Hypocreales	Sordariomycetes	Ascomycota	Field	USA		Macias, A. M., Marek, P. E., Morrissey, E. M., Brewer, M. S., Short, D. P., Stauder, C. M., ... & Kasson, M. T. (2019). Diversity and function of fungi associated with the fungivorous millipede, Brachycybe lecontii. Fungal ecology, 41, 187-197.
Brachycybe lecontii	Brachycybe	Andrognathidae	Platydesmida	Tolypocladium inflatum	Tolypocladium	Ophiocordycipitaceae	Hypocreales	Sordariomycetes	Ascomycota	Field	USA		Macias, A. M., Marek, P. E., Morrissey, E. M., Brewer, M. S., Short, D. P., Stauder, C. M., ... & Kasson, M. T. (2019). Diversity and function of fungi associated with the fungivorous millipede, Brachycybe lecontii. Fungal ecology, 41, 187-197.
Brachycybe lecontii	Brachycybe	Andrognathidae	Platydesmida	Trichoderma atroviride	Trichoderma	Hypocreaceae	Hypocreales	Sordariomycetes	Ascomycota	Field	USA		Macias, A. M., Marek, P. E., Morrissey, E. M., Brewer, M. S., Short, D. P., Stauder, C. M., ... & Kasson, M. T. (2019). Diversity and function of fungi associated with the fungivorous millipede, Brachycybe lecontii. Fungal ecology, 41, 187-197.
Brachycybe lecontii	Brachycybe	Andrognathidae	Platydesmida	Trichoderma harzianum	Trichoderma	Hypocreaceae	Hypocreales	Sordariomycetes	Ascomycota	Field	USA		Macias, A. M., Marek, P. E., Morrissey, E. M., Brewer, M. S., Short, D. P., Stauder, C. M., ... & Kasson, M. T. (2019). Diversity and function of fungi associated with the fungivorous millipede, Brachycybe lecontii. Fungal ecology, 41, 187-197.
Brachycybe lecontii	Brachycybe	Andrognathidae	Platydesmida	Trichoderma lixii	Trichoderma	Hypocreaceae	Hypocreales	Sordariomycetes	Ascomycota	Field	USA		Macias, A. M., Marek, P. E., Morrissey, E. M., Brewer, M. S., Short, D. P., Stauder, C. M., ... & Kasson, M. T. (2019). Diversity and function of fungi associated with the fungivorous millipede, Brachycybe lecontii. Fungal ecology, 41, 187-197.
Brachycybe lecontii	Brachycybe	Andrognathidae	Platydesmida	Trichoderma melanomagnum	Trichoderma	Hypocreaceae	Hypocreales	Sordariomycetes	Ascomycota	Field	USA		Macias, A. M., Marek, P. E., Morrissey, E. M., Brewer, M. S., Short, D. P., Stauder, C. M., ... & Kasson, M. T. (2019). Diversity and function of fungi associated with the fungivorous millipede, Brachycybe lecontii. Fungal ecology, 41, 187-197.
Brachycybe lecontii	Brachycybe	Andrognathidae	Platydesmida	Trichoderma pleuroticola	Trichoderma	Hypocreaceae	Hypocreales	Sordariomycetes	Ascomycota	Field	USA		Macias, A. M., Marek, P. E., Morrissey, E. M., Brewer, M. S., Short, D. P., Stauder, C. M., ... & Kasson, M. T. (2019). Diversity and function of fungi associated with the fungivorous millipede, Brachycybe lecontii. Fungal ecology, 41, 187-197.
Brachycybe lecontii	Brachycybe	Andrognathidae	Platydesmida	Trichoderma viride	Trichoderma	Hypocreaceae	Hypocreales	Sordariomycetes	Ascomycota	Field	USA		Macias, A. M., Marek, P. E., Morrissey, E. M., Brewer, M. S., Short, D. P., Stauder, C. M., ... & Kasson, M. T. (2019). Diversity and function of fungi associated with the fungivorous millipede, Brachycybe lecontii. Fungal ecology, 41, 187-197.
Brachycybe lecontii	Brachycybe	Andrognathidae	Platydesmida	Lecanicillium fungicola [as Verticillium fungicola]	Lecanicillium	Plectosphaerellaceae	Glomerellales	Sordariomycetes	Ascomycota	Field	USA		Macias, A. M., Marek, P. E., Morrissey, E. M., Brewer, M. S., Short, D. P., Stauder, C. M., ... & Kasson, M. T. (2019). Diversity and function of fungi associated with the fungivorous millipede, Brachycybe lecontii. Fungal ecology, 41, 187-197.
Brachycybe lecontii	Brachycybe	Andrognathidae	Platydesmida	Verticillium insectorum	Verticillium	Plectosphaerellaceae	Glomerellales	Sordariomycetes	Ascomycota	Field	USA		Macias, A. M., Marek, P. E., Morrissey, E. M., Brewer, M. S., Short, D. P., Stauder, C. M., ... & Kasson, M. T. (2019). Diversity and function of fungi associated with the fungivorous millipede, Brachycybe lecontii. Fungal ecology, 41, 187-197.
Brachycybe lecontii	Brachycybe	Andrognathidae	Platydesmida	Leptobacillium leptobactrum [as Verticillium leptobactrum]	Leptobacillium	Plectosphaerellaceae	Glomerellales	Sordariomycetes	Ascomycota	Field	USA		Macias, A. M., Marek, P. E., Morrissey, E. M., Brewer, M. S., Short, D. P., Stauder, C. M., ... & Kasson, M. T. (2019). Diversity and function of fungi associated with the fungivorous millipede, Brachycybe lecontii. Fungal ecology, 41, 187-197.
Brachycybe lecontii	Brachycybe	Andrognathidae	Platydesmida	Xenoacremonium falcatus	Xenoacremonium	Nectriaceae	Hypocreales	Sordariomycetes	Ascomycota	Field	USA		Macias, A. M., Marek, P. E., Morrissey, E. M., Brewer, M. S., Short, D. P., Stauder, C. M., ... & Kasson, M. T. (2019). Diversity and function of fungi associated with the fungivorous millipede, Brachycybe lecontii. Fungal ecology, 41, 187-197.
Brachycybe lecontii	Brachycybe	Andrognathidae	Platydesmida		Mycosphaerella	Mycosphaerellaceae	Mycosphaerellales	Dothideomycetes	Ascomycota	Field	USA		Macias, A. M., Marek, P. E., Morrissey, E. M., Brewer, M. S., Short, D. P., Stauder, C. M., ... & Kasson, M. T. (2019). Diversity and function of fungi associated with the fungivorous millipede, Brachycybe lecontii. Fungal ecology, 41, 187-197.
Brachycybe lecontii	Brachycybe	Andrognathidae	Platydesmida		Ramichloridium	Mycosphaerellaceae	Mycosphaerellales	Dothideomycetes	Ascomycota	Field	USA		Macias, A. M., Marek, P. E., Morrissey, E. M., Brewer, M. S., Short, D. P., Stauder, C. M., ... & Kasson, M. T. (2019). Diversity and function of fungi associated with the fungivorous millipede, Brachycybe lecontii. Fungal ecology, 41, 187-197.
Brachycybe lecontii	Brachycybe	Andrognathidae	Platydesmida		Oidiodendron	Myxotrichaceae	Helotiales	Leotiomycetes	Ascomycota	Field	USA		Macias, A. M., Marek, P. E., Morrissey, E. M., Brewer, M. S., Short, D. P., Stauder, C. M., ... & Kasson, M. T. (2019). Diversity and function of fungi associated with the fungivorous millipede, Brachycybe lecontii. Fungal ecology, 41, 187-197.
Brachycybe lecontii	Brachycybe	Andrognathidae	Platydesmida	Sporothrix dentifunda [as Ophiostoma dentifundum]	Sporothrix	Ceratocystidaceae	Microascales	Sordariomycetes	Ascomycota	Field	USA		Macias, A. M., Marek, P. E., Morrissey, E. M., Brewer, M. S., Short, D. P., Stauder, C. M., ... & Kasson, M. T. (2019). Diversity and function of fungi associated with the fungivorous millipede, Brachycybe lecontii. Fungal ecology, 41, 187-197.
Brachycybe lecontii	Brachycybe	Andrognathidae	Platydesmida	Ceratocystis grandicarpa [as Ophiostoma grandicarpum]	Ceratocystis	Ceratocystidaceae	Microascales	Sordariomycetes	Ascomycota	Field	USA		Macias, A. M., Marek, P. E., Morrissey, E. M., Brewer, M. S., Short, D. P., Stauder, C. M., ... & Kasson, M. T. (2019). Diversity and function of fungi associated with the fungivorous millipede, Brachycybe lecontii. Fungal ecology, 41, 187-197.
Brachycybe lecontii	Brachycybe	Andrognathidae	Platydesmida	Sporothrix inflata	Sporothrix	Ophiostomataceae	Ophiostomatales	Sordariomycetes	Ascomycota	Field	USA		Macias, A. M., Marek, P. E., Morrissey, E. M., Brewer, M. S., Short, D. P., Stauder, C. M., ... & Kasson, M. T. (2019). Diversity and function of fungi associated with the fungivorous millipede, Brachycybe lecontii. Fungal ecology, 41, 187-197.
Brachycybe lecontii	Brachycybe	Andrognathidae	Platydesmida	Coniothyrium fuckelii	Coniothyrium	Coniothyriaceae	Pleosporales	Dothideomycetes	Ascomycota	Field	USA		Macias, A. M., Marek, P. E., Morrissey, E. M., Brewer, M. S., Short, D. P., Stauder, C. M., ... & Kasson, M. T. (2019). Diversity and function of fungi associated with the fungivorous millipede, Brachycybe lecontii. Fungal ecology, 41, 187-197.
Brachycybe lecontii	Brachycybe	Andrognathidae	Platydesmida	Cochliobolus geniculatus [as Curvularia geniculata]	Cochliobolus	Pleosporaceae	Pleosporales	Dothideomycetes	Ascomycota	Field	USA		Macias, A. M., Marek, P. E., Morrissey, E. M., Brewer, M. S., Short, D. P., Stauder, C. M., ... & Kasson, M. T. (2019). Diversity and function of fungi associated with the fungivorous millipede, Brachycybe lecontii. Fungal ecology, 41, 187-197.
Brachycybe lecontii	Brachycybe	Andrognathidae	Platydesmida	Curvularia senegalensis	Curvularia	Pleosporaceae	Pleosporales	Dothideomycetes	Ascomycota	Field	USA		Macias, A. M., Marek, P. E., Morrissey, E. M., Brewer, M. S., Short, D. P., Stauder, C. M., ... & Kasson, M. T. (2019). Diversity and function of fungi associated with the fungivorous millipede, Brachycybe lecontii. Fungal ecology, 41, 187-197.
Brachycybe lecontii	Brachycybe	Andrognathidae	Platydesmida	Vikalpa australiensis [as Dictyosporium australiense]	Vikalpa	Dictyosporiaceae	Pleosporales	Dothideomycetes	Ascomycota	Field	USA		Macias, A. M., Marek, P. E., Morrissey, E. M., Brewer, M. S., Short, D. P., Stauder, C. M., ... & Kasson, M. T. (2019). Diversity and function of fungi associated with the fungivorous millipede, Brachycybe lecontii. Fungal ecology, 41, 187-197.
Brachycybe lecontii	Brachycybe	Andrognathidae	Platydesmida	Helminthosporium asterinum	Helminthosporium	Massarinaceae	Pleosporales	Dothideomycetes	Ascomycota	Field	USA		Macias, A. M., Marek, P. E., Morrissey, E. M., Brewer, M. S., Short, D. P., Stauder, C. M., ... & Kasson, M. T. (2019). Diversity and function of fungi associated with the fungivorous millipede, Brachycybe lecontii. Fungal ecology, 41, 187-197.
Brachycybe lecontii	Brachycybe	Andrognathidae	Platydesmida	Helminthosporium velutinum	Helminthosporium	Massarinaceae	Pleosporales	Dothideomycetes	Ascomycota	Field	USA		Macias, A. M., Marek, P. E., Morrissey, E. M., Brewer, M. S., Short, D. P., Stauder, C. M., ... & Kasson, M. T. (2019). Diversity and function of fungi associated with the fungivorous millipede, Brachycybe lecontii. Fungal ecology, 41, 187-197.
Brachycybe lecontii	Brachycybe	Andrognathidae	Platydesmida	Pseudopithomyces chartarum [as Leptosphaerulina chartarum]	Pseudopithomyces	Didymellaceae	Pleosporales	Dothideomycetes	Ascomycota	Field	USA		Macias, A. M., Marek, P. E., Morrissey, E. M., Brewer, M. S., Short, D. P., Stauder, C. M., ... & Kasson, M. T. (2019). Diversity and function of fungi associated with the fungivorous millipede, Brachycybe lecontii. Fungal ecology, 41, 187-197.
Brachycybe lecontii	Brachycybe	Andrognathidae	Platydesmida		Lophiostoma	Lophiostomataceae	Pleosporales	Dothideomycetes	Ascomycota	Field	USA		Macias, A. M., Marek, P. E., Morrissey, E. M., Brewer, M. S., Short, D. P., Stauder, C. M., ... & Kasson, M. T. (2019). Diversity and function of fungi associated with the fungivorous millipede, Brachycybe lecontii. Fungal ecology, 41, 187-197.
Brachycybe lecontii	Brachycybe	Andrognathidae	Platydesmida	Neocucurbitaria vachellia	Neocucurbitaria	Cucurbitariaceae	Pleosporales	Dothideomycetes	Ascomycota	Field	USA		Macias, A. M., Marek, P. E., Morrissey, E. M., Brewer, M. S., Short, D. P., Stauder, C. M., ... & Kasson, M. T. (2019). Diversity and function of fungi associated with the fungivorous millipede, Brachycybe lecontii. Fungal ecology, 41, 187-197.
Brachycybe lecontii	Brachycybe	Andrognathidae	Platydesmida	Neocucurbitaria acerina	Neocucurbitaria	Cucurbitariaceae	Pleosporales	Dothideomycetes	Ascomycota	Field	USA		Macias, A. M., Marek, P. E., Morrissey, E. M., Brewer, M. S., Short, D. P., Stauder, C. M., ... & Kasson, M. T. (2019). Diversity and function of fungi associated with the fungivorous millipede, Brachycybe lecontii. Fungal ecology, 41, 187-197.
Brachycybe lecontii	Brachycybe	Andrognathidae	Platydesmida	Paraconiothyrium brasiliense	Paraconiothyrium	Didymosphaeriaceae	Pleosporales	Dothideomycetes	Ascomycota	Field	USA		Macias, A. M., Marek, P. E., Morrissey, E. M., Brewer, M. S., Short, D. P., Stauder, C. M., ... & Kasson, M. T. (2019). Diversity and function of fungi associated with the fungivorous millipede, Brachycybe lecontii. Fungal ecology, 41, 187-197.
Brachycybe lecontii	Brachycybe	Andrognathidae	Platydesmida	Paraconiothyrium hawaiiense	Paraconiothyrium	Didymosphaeriaceae	Pleosporales	Dothideomycetes	Ascomycota	Field	USA		Macias, A. M., Marek, P. E., Morrissey, E. M., Brewer, M. S., Short, D. P., Stauder, C. M., ... & Kasson, M. T. (2019). Diversity and function of fungi associated with the fungivorous millipede, Brachycybe lecontii. Fungal ecology, 41, 187-197.
Brachycybe lecontii	Brachycybe	Andrognathidae	Platydesmida	Paraphaeosphaeria neglecta	Paraphaeosphaeria	Didymosphaeriaceae	Pleosporales	Dothideomycetes	Ascomycota	Field	USA		Macias, A. M., Marek, P. E., Morrissey, E. M., Brewer, M. S., Short, D. P., Stauder, C. M., ... & Kasson, M. T. (2019). Diversity and function of fungi associated with the fungivorous millipede, Brachycybe lecontii. Fungal ecology, 41, 187-197.
Brachycybe lecontii	Brachycybe	Andrognathidae	Platydesmida	Periconia pseudobyssoides	Periconia		Pleosporales	Dothideomycetes	Ascomycota	Field	USA		Macias, A. M., Marek, P. E., Morrissey, E. M., Brewer, M. S., Short, D. P., Stauder, C. M., ... & Kasson, M. T. (2019). Diversity and function of fungi associated with the fungivorous millipede, Brachycybe lecontii. Fungal ecology, 41, 187-197.
Brachycybe lecontii	Brachycybe	Andrognathidae	Platydesmida	Didymella glomerata [as Peyronellaea glomerata]	Didymella	Didymellaceae	Pleosporales	Dothideomycetes	Ascomycota	Field	USA		Macias, A. M., Marek, P. E., Morrissey, E. M., Brewer, M. S., Short, D. P., Stauder, C. M., ... & Kasson, M. T. (2019). Diversity and function of fungi associated with the fungivorous millipede, Brachycybe lecontii. Fungal ecology, 41, 187-197.
Brachycybe lecontii	Brachycybe	Andrognathidae	Platydesmida		Phaeosphaeria	Phaeosphaeriaceae	Pleosporales	Dothideomycetes	Ascomycota	Field	USA		Macias, A. M., Marek, P. E., Morrissey, E. M., Brewer, M. S., Short, D. P., Stauder, C. M., ... & Kasson, M. T. (2019). Diversity and function of fungi associated with the fungivorous millipede, Brachycybe lecontii. Fungal ecology, 41, 187-197.
Brachycybe lecontii	Brachycybe	Andrognathidae	Platydesmida	Didymella bellidis [as Phoma bellidis]	Didymella	Didymellaceae	Pleosporales	Dothideomycetes	Ascomycota	Field	USA		Macias, A. M., Marek, P. E., Morrissey, E. M., Brewer, M. S., Short, D. P., Stauder, C. M., ... & Kasson, M. T. (2019). Diversity and function of fungi associated with the fungivorous millipede, Brachycybe lecontii. Fungal ecology, 41, 187-197.
Brachycybe lecontii	Brachycybe	Andrognathidae	Platydesmida		Preussia	Sporormiaceae	Pleosporales	Dothideomycetes	Ascomycota	Field	USA		Macias, A. M., Marek, P. E., Morrissey, E. M., Brewer, M. S., Short, D. P., Stauder, C. M., ... & Kasson, M. T. (2019). Diversity and function of fungi associated with the fungivorous millipede, Brachycybe lecontii. Fungal ecology, 41, 187-197.
Brachycybe lecontii	Brachycybe	Andrognathidae	Platydesmida	Stagonosporopsis cucurbitacearum	Stagonosporopsis	Didymellaceae	Pleosporales	Dothideomycetes	Ascomycota	Field	USA		Macias, A. M., Marek, P. E., Morrissey, E. M., Brewer, M. S., Short, D. P., Stauder, C. M., ... & Kasson, M. T. (2019). Diversity and function of fungi associated with the fungivorous millipede, Brachycybe lecontii. Fungal ecology, 41, 187-197.
Brachycybe lecontii	Brachycybe	Andrognathidae	Platydesmida	Aurantiascoma quercus [as Teichospora quercus]	Teichospora	Teichosporaceae	Pleosporales	Dothideomycetes	Ascomycota	Field	USA		Macias, A. M., Marek, P. E., Morrissey, E. M., Brewer, M. S., Short, D. P., Stauder, C. M., ... & Kasson, M. T. (2019). Diversity and function of fungi associated with the fungivorous millipede, Brachycybe lecontii. Fungal ecology, 41, 187-197.
Brachycybe lecontii	Brachycybe	Andrognathidae	Platydesmida	Candida aglyptina	Candida		Saccharomycetales	Saccharomycetes	Ascomycota	Field	USA		Macias, A. M., Marek, P. E., Morrissey, E. M., Brewer, M. S., Short, D. P., Stauder, C. M., ... & Kasson, M. T. (2019). Diversity and function of fungi associated with the fungivorous millipede, Brachycybe lecontii. Fungal ecology, 41, 187-197.
Brachycybe lecontii	Brachycybe	Andrognathidae	Platydesmida	Candida boleticola	Candida		Saccharomycetales	Saccharomycetes	Ascomycota	Field	USA		Macias, A. M., Marek, P. E., Morrissey, E. M., Brewer, M. S., Short, D. P., Stauder, C. M., ... & Kasson, M. T. (2019). Diversity and function of fungi associated with the fungivorous millipede, Brachycybe lecontii. Fungal ecology, 41, 187-197.
Brachycybe lecontii	Brachycybe	Andrognathidae	Platydesmida	Cyberlindnera jadinii [as Pichia jadinii]	Cyberlindnera	Saccharomycetaceae	Saccharomycetales	Saccharomycetes	Ascomycota	Field	USA		Macias, A. M., Marek, P. E., Morrissey, E. M., Brewer, M. S., Short, D. P., Stauder, C. M., ... & Kasson, M. T. (2019). Diversity and function of fungi associated with the fungivorous millipede, Brachycybe lecontii. Fungal ecology, 41, 187-197.
Brachycybe lecontii	Brachycybe	Andrognathidae	Platydesmida	Yamadazyma mexicana	Yamadazyma		Saccharomycetales	Saccharomycetes	Ascomycota	Field	USA		Macias, A. M., Marek, P. E., Morrissey, E. M., Brewer, M. S., Short, D. P., Stauder, C. M., ... & Kasson, M. T. (2019). Diversity and function of fungi associated with the fungivorous millipede, Brachycybe lecontii. Fungal ecology, 41, 187-197.
Brachycybe lecontii	Brachycybe	Andrognathidae	Platydesmida	Apodus deciduus	Apodus	Neoschizotheciaceae	Sordariales	Sordariomycetes	Ascomycota	Field	USA		Macias, A. M., Marek, P. E., Morrissey, E. M., Brewer, M. S., Short, D. P., Stauder, C. M., ... & Kasson, M. T. (2019). Diversity and function of fungi associated with the fungivorous millipede, Brachycybe lecontii. Fungal ecology, 41, 187-197.
Brachycybe lecontii	Brachycybe	Andrognathidae	Platydesmida	Cercophora sulphurella	Cercophora	Neoschizotheciaceae	Sordariales	Sordariomycetes	Ascomycota	Field	USA		Macias, A. M., Marek, P. E., Morrissey, E. M., Brewer, M. S., Short, D. P., Stauder, C. M., ... & Kasson, M. T. (2019). Diversity and function of fungi associated with the fungivorous millipede, Brachycybe lecontii. Fungal ecology, 41, 187-197.
Brachycybe lecontii	Brachycybe	Andrognathidae	Platydesmida		Chaetomium	Chaetomiaceae	Sordariales	Sordariomycetes	Ascomycota	Field	USA		Macias, A. M., Marek, P. E., Morrissey, E. M., Brewer, M. S., Short, D. P., Stauder, C. M., ... & Kasson, M. T. (2019). Diversity and function of fungi associated with the fungivorous millipede, Brachycybe lecontii. Fungal ecology, 41, 187-197.
Brachycybe lecontii	Brachycybe	Andrognathidae	Platydesmida	Fimetariella rabenhorstii	Fimetariella	Bombardiaceae	Sordariales	Sordariomycetes	Ascomycota	Field	USA		Macias, A. M., Marek, P. E., Morrissey, E. M., Brewer, M. S., Short, D. P., Stauder, C. M., ... & Kasson, M. T. (2019). Diversity and function of fungi associated with the fungivorous millipede, Brachycybe lecontii. Fungal ecology, 41, 187-197.
Brachycybe lecontii	Brachycybe	Andrognathidae	Platydesmida	Phialemonium dimorphosporum	Phialemonium	Cephalothecaceae	Cephalothecales	Sordariomycetes	Ascomycota	Field	USA		Macias, A. M., Marek, P. E., Morrissey, E. M., Brewer, M. S., Short, D. P., Stauder, C. M., ... & Kasson, M. T. (2019). Diversity and function of fungi associated with the fungivorous millipede, Brachycybe lecontii. Fungal ecology, 41, 187-197.
Brachycybe lecontii	Brachycybe	Andrognathidae	Platydesmida	Spadicoides bina	Spadicoides	Helminthosphaeriaceae	Sordariales	Sordariomycetes	Ascomycota	Field	USA		Macias, A. M., Marek, P. E., Morrissey, E. M., Brewer, M. S., Short, D. P., Stauder, C. M., ... & Kasson, M. T. (2019). Diversity and function of fungi associated with the fungivorous millipede, Brachycybe lecontii. Fungal ecology, 41, 187-197.
Brachycybe lecontii	Brachycybe	Andrognathidae	Platydesmida	Nigrospora oryzae	Nigrospora			Sordariomycetes	Ascomycota	Field	USA		Macias, A. M., Marek, P. E., Morrissey, E. M., Brewer, M. S., Short, D. P., Stauder, C. M., ... & Kasson, M. T. (2019). Diversity and function of fungi associated with the fungivorous millipede, Brachycybe lecontii. Fungal ecology, 41, 187-197.
Brachycybe lecontii	Brachycybe	Andrognathidae	Platydesmida	Chaetosphaerulina lignicola [as Thaxteriellopsis lignicola]	Chaetosphaerulina	Tubeufiaceae	Tubeufiales	Dothideomycetes	Ascomycota	Field	USA		Macias, A. M., Marek, P. E., Morrissey, E. M., Brewer, M. S., Short, D. P., Stauder, C. M., ... & Kasson, M. T. (2019). Diversity and function of fungi associated with the fungivorous millipede, Brachycybe lecontii. Fungal ecology, 41, 187-197.
Brachycybe lecontii	Brachycybe	Andrognathidae	Platydesmida	Venturia viennotii	Venturia	Venturiaceae	Venturiales	Dothideomycetes	Ascomycota	Field	USA		Macias, A. M., Marek, P. E., Morrissey, E. M., Brewer, M. S., Short, D. P., Stauder, C. M., ... & Kasson, M. T. (2019). Diversity and function of fungi associated with the fungivorous millipede, Brachycybe lecontii. Fungal ecology, 41, 187-197.
Brachycybe lecontii	Brachycybe	Andrognathidae	Platydesmida	Virgaria nigra [as Ascovirgaria occulta]	Virgaria	Xylariaceae	Xylariales	Sordariomycetes	Ascomycota	Field	USA		Macias, A. M., Marek, P. E., Morrissey, E. M., Brewer, M. S., Short, D. P., Stauder, C. M., ... & Kasson, M. T. (2019). Diversity and function of fungi associated with the fungivorous millipede, Brachycybe lecontii. Fungal ecology, 41, 187-197.
Brachycybe lecontii	Brachycybe	Andrognathidae	Platydesmida	Biscogniauxia atropunctata	Biscogniauxia	Graphostromataceae	Xylariales	Sordariomycetes	Ascomycota	Field	USA		Macias, A. M., Marek, P. E., Morrissey, E. M., Brewer, M. S., Short, D. P., Stauder, C. M., ... & Kasson, M. T. (2019). Diversity and function of fungi associated with the fungivorous millipede, Brachycybe lecontii. Fungal ecology, 41, 187-197.
Brachycybe lecontii	Brachycybe	Andrognathidae	Platydesmida	Diatrype disciformis	Diatrype	Diatrypaceae	Xylariales	Sordariomycetes	Ascomycota	Field	USA		Macias, A. M., Marek, P. E., Morrissey, E. M., Brewer, M. S., Short, D. P., Stauder, C. M., ... & Kasson, M. T. (2019). Diversity and function of fungi associated with the fungivorous millipede, Brachycybe lecontii. Fungal ecology, 41, 187-197.
Brachycybe lecontii	Brachycybe	Andrognathidae	Platydesmida	Paraeutypella vitis [as Eutypella vitis]	Paraeutypella	Diatrypaceae	Xylariales	Sordariomycetes	Ascomycota	Field	USA		Macias, A. M., Marek, P. E., Morrissey, E. M., Brewer, M. S., Short, D. P., Stauder, C. M., ... & Kasson, M. T. (2019). Diversity and function of fungi associated with the fungivorous millipede, Brachycybe lecontii. Fungal ecology, 41, 187-197.
Brachycybe lecontii	Brachycybe	Andrognathidae	Platydesmida	Dicyma nebularis [as Hansfordia nebularis]	Dicyma	Xylariaceae	Xylariales	Sordariomycetes	Ascomycota	Field	USA		Macias, A. M., Marek, P. E., Morrissey, E. M., Brewer, M. S., Short, D. P., Stauder, C. M., ... & Kasson, M. T. (2019). Diversity and function of fungi associated with the fungivorous millipede, Brachycybe lecontii. Fungal ecology, 41, 187-197.
Brachycybe lecontii	Brachycybe	Andrognathidae	Platydesmida	Hypoxylon crocopeplum	Hypoxylon	Hypoxylaceae	Xylariales	Sordariomycetes	Ascomycota	Field	USA		Macias, A. M., Marek, P. E., Morrissey, E. M., Brewer, M. S., Short, D. P., Stauder, C. M., ... & Kasson, M. T. (2019). Diversity and function of fungi associated with the fungivorous millipede, Brachycybe lecontii. Fungal ecology, 41, 187-197.
Brachycybe lecontii	Brachycybe	Andrognathidae	Platydesmida	Hypoxylon fendleri	Hypoxylon	Hypoxylaceae	Xylariales	Sordariomycetes	Ascomycota	Field	USA		Macias, A. M., Marek, P. E., Morrissey, E. M., Brewer, M. S., Short, D. P., Stauder, C. M., ... & Kasson, M. T. (2019). Diversity and function of fungi associated with the fungivorous millipede, Brachycybe lecontii. Fungal ecology, 41, 187-197.
Brachycybe lecontii	Brachycybe	Andrognathidae	Platydesmida	Hypoxylon fuscum	Hypoxylon	Hypoxylaceae	Xylariales	Sordariomycetes	Ascomycota	Field	USA		Macias, A. M., Marek, P. E., Morrissey, E. M., Brewer, M. S., Short, D. P., Stauder, C. M., ... & Kasson, M. T. (2019). Diversity and function of fungi associated with the fungivorous millipede, Brachycybe lecontii. Fungal ecology, 41, 187-197.
Brachycybe lecontii	Brachycybe	Andrognathidae	Platydesmida	Hypoxylon lenormandii	Hypoxylon	Hypoxylaceae	Xylariales	Sordariomycetes	Ascomycota	Field	USA		Macias, A. M., Marek, P. E., Morrissey, E. M., Brewer, M. S., Short, D. P., Stauder, C. M., ... & Kasson, M. T. (2019). Diversity and function of fungi associated with the fungivorous millipede, Brachycybe lecontii. Fungal ecology, 41, 187-197.
Brachycybe lecontii	Brachycybe	Andrognathidae	Platydesmida	Hypoxylon perforatum	Hypoxylon	Hypoxylaceae	Xylariales	Sordariomycetes	Ascomycota	Field	USA		Macias, A. M., Marek, P. E., Morrissey, E. M., Brewer, M. S., Short, D. P., Stauder, C. M., ... & Kasson, M. T. (2019). Diversity and function of fungi associated with the fungivorous millipede, Brachycybe lecontii. Fungal ecology, 41, 187-197.
Brachycybe lecontii	Brachycybe	Andrognathidae	Platydesmida	Hypoxylon rubiginosum	Hypoxylon	Hypoxylaceae	Xylariales	Sordariomycetes	Ascomycota	Field	USA		Macias, A. M., Marek, P. E., Morrissey, E. M., Brewer, M. S., Short, D. P., Stauder, C. M., ... & Kasson, M. T. (2019). Diversity and function of fungi associated with the fungivorous millipede, Brachycybe lecontii. Fungal ecology, 41, 187-197.
Brachycybe lecontii	Brachycybe	Andrognathidae	Platydesmida	Annulohypoxylon truncatum [as Hypoxylon truncatum]	Annulohypoxylon	Hypoxylaceae	Xylariales	Sordariomycetes	Ascomycota	Field	USA		Macias, A. M., Marek, P. E., Morrissey, E. M., Brewer, M. S., Short, D. P., Stauder, C. M., ... & Kasson, M. T. (2019). Diversity and function of fungi associated with the fungivorous millipede, Brachycybe lecontii. Fungal ecology, 41, 187-197.
Brachycybe lecontii	Brachycybe	Andrognathidae	Platydesmida	Nemania diffusa	Nemania	Xylariaceae	Xylariales	Sordariomycetes	Ascomycota	Field	USA		Macias, A. M., Marek, P. E., Morrissey, E. M., Brewer, M. S., Short, D. P., Stauder, C. M., ... & Kasson, M. T. (2019). Diversity and function of fungi associated with the fungivorous millipede, Brachycybe lecontii. Fungal ecology, 41, 187-197.
Brachycybe lecontii	Brachycybe	Andrognathidae	Platydesmida	Nemania serpens	Nemania	Xylariaceae	Xylariales	Sordariomycetes	Ascomycota	Field	USA		Macias, A. M., Marek, P. E., Morrissey, E. M., Brewer, M. S., Short, D. P., Stauder, C. M., ... & Kasson, M. T. (2019). Diversity and function of fungi associated with the fungivorous millipede, Brachycybe lecontii. Fungal ecology, 41, 187-197.
Brachycybe lecontii	Brachycybe	Andrognathidae	Platydesmida		Spegazzinia	Apiosporaceae		Sordariomycetes	Ascomycota	Field	USA		Macias, A. M., Marek, P. E., Morrissey, E. M., Brewer, M. S., Short, D. P., Stauder, C. M., ... & Kasson, M. T. (2019). Diversity and function of fungi associated with the fungivorous millipede, Brachycybe lecontii. Fungal ecology, 41, 187-197.
Brachycybe lecontii	Brachycybe	Andrognathidae	Platydesmida	Virgaria nigra	Virgaria	Xylariaceae	Xylariales	Sordariomycetes	Ascomycota	Field	USA		Macias, A. M., Marek, P. E., Morrissey, E. M., Brewer, M. S., Short, D. P., Stauder, C. M., ... & Kasson, M. T. (2019). Diversity and function of fungi associated with the fungivorous millipede, Brachycybe lecontii. Fungal ecology, 41, 187-197.
Brachycybe lecontii	Brachycybe	Andrognathidae	Platydesmida	Xylaria heliscus	Xylaria	Xylariaceae	Xylariales	Sordariomycetes	Ascomycota	Field	USA		Macias, A. M., Marek, P. E., Morrissey, E. M., Brewer, M. S., Short, D. P., Stauder, C. M., ... & Kasson, M. T. (2019). Diversity and function of fungi associated with the fungivorous millipede, Brachycybe lecontii. Fungal ecology, 41, 187-197.
Brachycybe lecontii	Brachycybe	Andrognathidae	Platydesmida	Acrodontium crateriforme	Acrodontium				Ascomycota incertae sedis	Field	USA		Macias, A. M., Marek, P. E., Morrissey, E. M., Brewer, M. S., Short, D. P., Stauder, C. M., ... & Kasson, M. T. (2019). Diversity and function of fungi associated with the fungivorous millipede, Brachycybe lecontii. Fungal ecology, 41, 187-197.
Brachycybe lecontii	Brachycybe	Andrognathidae	Platydesmida	Barbatosphaeria dryina	Barbatosphaeria	Barbatosphaeriaceae		Sordariomycetes	Ascomycota	Field	USA		Macias, A. M., Marek, P. E., Morrissey, E. M., Brewer, M. S., Short, D. P., Stauder, C. M., ... & Kasson, M. T. (2019). Diversity and function of fungi associated with the fungivorous millipede, Brachycybe lecontii. Fungal ecology, 41, 187-197.
Brachycybe lecontii	Brachycybe	Andrognathidae	Platydesmida	Barbatosphaeria varioseptata	Barbatosphaeria	Barbatosphaeriaceae		Sordariomycetes	Ascomycota	Field	USA		Macias, A. M., Marek, P. E., Morrissey, E. M., Brewer, M. S., Short, D. P., Stauder, C. M., ... & Kasson, M. T. (2019). Diversity and function of fungi associated with the fungivorous millipede, Brachycybe lecontii. Fungal ecology, 41, 187-197.
Brachycybe lecontii	Brachycybe	Andrognathidae	Platydesmida		Geomyces	Pseudeurotiaceae	Thelebolales	Leotiomycetes	Ascomycota	Field	USA		Macias, A. M., Marek, P. E., Morrissey, E. M., Brewer, M. S., Short, D. P., Stauder, C. M., ... & Kasson, M. T. (2019). Diversity and function of fungi associated with the fungivorous millipede, Brachycybe lecontii. Fungal ecology, 41, 187-197.
Brachycybe lecontii	Brachycybe	Andrognathidae	Platydesmida		Leohumicola		Helotiales	Leotiomycetes	Ascomycota	Field	USA		Macias, A. M., Marek, P. E., Morrissey, E. M., Brewer, M. S., Short, D. P., Stauder, C. M., ... & Kasson, M. T. (2019). Diversity and function of fungi associated with the fungivorous millipede, Brachycybe lecontii. Fungal ecology, 41, 187-197.
Brachycybe lecontii	Brachycybe	Andrognathidae	Platydesmida		Pseudogymnoascus	Pseudeurotiaceae	Thelebolales	Leotiomycetes	Ascomycota	Field	USA		Macias, A. M., Marek, P. E., Morrissey, E. M., Brewer, M. S., Short, D. P., Stauder, C. M., ... & Kasson, M. T. (2019). Diversity and function of fungi associated with the fungivorous millipede, Brachycybe lecontii. Fungal ecology, 41, 187-197.
Brachycybe lecontii	Brachycybe	Andrognathidae	Platydesmida	Ramimonilia apicalis	Ramimonilia			Dothideomycetes	Ascomycota	Field	USA		Macias, A. M., Marek, P. E., Morrissey, E. M., Brewer, M. S., Short, D. P., Stauder, C. M., ... & Kasson, M. T. (2019). Diversity and function of fungi associated with the fungivorous millipede, Brachycybe lecontii. Fungal ecology, 41, 187-197.
Brachycybe lecontii	Brachycybe	Andrognathidae	Platydesmida	Veronaea japonica	Veronaea				Ascomycota incertae sedis	Field	USA		Macias, A. M., Marek, P. E., Morrissey, E. M., Brewer, M. S., Short, D. P., Stauder, C. M., ... & Kasson, M. T. (2019). Diversity and function of fungi associated with the fungivorous millipede, Brachycybe lecontii. Fungal ecology, 41, 187-197.
Brachycybe lecontii	Brachycybe	Andrognathidae	Platydesmida		Xylomelasma			Sordariomycetes	Ascomycota	Field	USA		Macias, A. M., Marek, P. E., Morrissey, E. M., Brewer, M. S., Short, D. P., Stauder, C. M., ... & Kasson, M. T. (2019). Diversity and function of fungi associated with the fungivorous millipede, Brachycybe lecontii. Fungal ecology, 41, 187-197.
Brachycybe lecontii	Brachycybe	Andrognathidae	Platydesmida	Schizophyllum commune	Schizophyllum	Schizophyllaceae	Agaricales	Agaricomycetes	Basidiomycota	Field	USA		Macias, A. M., Marek, P. E., Morrissey, E. M., Brewer, M. S., Short, D. P., Stauder, C. M., ... & Kasson, M. T. (2019). Diversity and function of fungi associated with the fungivorous millipede, Brachycybe lecontii. Fungal ecology, 41, 187-197.
Brachycybe lecontii	Brachycybe	Andrognathidae	Platydesmida	Sistotrema brinkmanii	Sistotrema	Hydnaceae	Cantharellales	Agaricomycetes	Basidiomycota	Field	USA		Macias, A. M., Marek, P. E., Morrissey, E. M., Brewer, M. S., Short, D. P., Stauder, C. M., ... & Kasson, M. T. (2019). Diversity and function of fungi associated with the fungivorous millipede, Brachycybe lecontii. Fungal ecology, 41, 187-197.
Brachycybe lecontii	Brachycybe	Andrognathidae	Platydesmida	Sistotrema oblongisporum	Sistotrema	Hydnaceae	Cantharellales	Agaricomycetes	Basidiomycota	Field	USA		Macias, A. M., Marek, P. E., Morrissey, E. M., Brewer, M. S., Short, D. P., Stauder, C. M., ... & Kasson, M. T. (2019). Diversity and function of fungi associated with the fungivorous millipede, Brachycybe lecontii. Fungal ecology, 41, 187-197.
Brachycybe lecontii	Brachycybe	Andrognathidae	Platydesmida		Tulasnella	Tulasnellaceae	Cantharellales	Agaricomycetes	Basidiomycota	Field	USA		Macias, A. M., Marek, P. E., Morrissey, E. M., Brewer, M. S., Short, D. P., Stauder, C. M., ... & Kasson, M. T. (2019). Diversity and function of fungi associated with the fungivorous millipede, Brachycybe lecontii. Fungal ecology, 41, 187-197.
Brachycybe lecontii	Brachycybe	Andrognathidae	Platydesmida		Calocera	Dacrymycetaceae	Dacrymycetales	Dacrymycetes	Basidiomycota	Field	USA		Macias, A. M., Marek, P. E., Morrissey, E. M., Brewer, M. S., Short, D. P., Stauder, C. M., ... & Kasson, M. T. (2019). Diversity and function of fungi associated with the fungivorous millipede, Brachycybe lecontii. Fungal ecology, 41, 187-197.
Brachycybe lecontii	Brachycybe	Andrognathidae	Platydesmida	Dacrymyces australis	Dacrymyces	Dacrymycetaceae	Dacrymycetales	Dacrymycetes	Basidiomycota	Field	USA		Macias, A. M., Marek, P. E., Morrissey, E. M., Brewer, M. S., Short, D. P., Stauder, C. M., ... & Kasson, M. T. (2019). Diversity and function of fungi associated with the fungivorous millipede, Brachycybe lecontii. Fungal ecology, 41, 187-197.
Brachycybe lecontii	Brachycybe	Andrognathidae	Platydesmida		Meira	Brachybasidiaceae	Exobasidiales	Exobasidiomycetes	Basidiomycota	Field	USA		Macias, A. M., Marek, P. E., Morrissey, E. M., Brewer, M. S., Short, D. P., Stauder, C. M., ... & Kasson, M. T. (2019). Diversity and function of fungi associated with the fungivorous millipede, Brachycybe lecontii. Fungal ecology, 41, 187-197.
Brachycybe lecontii	Brachycybe	Andrognathidae	Platydesmida	Hydnoporia olivacea [as Hydnochaete olivacea]	Hydnoporia	Hymenochaetaceae	Hymenochaetales	Agaricomycetes	Basidiomycota	Field	USA		Macias, A. M., Marek, P. E., Morrissey, E. M., Brewer, M. S., Short, D. P., Stauder, C. M., ... & Kasson, M. T. (2019). Diversity and function of fungi associated with the fungivorous millipede, Brachycybe lecontii. Fungal ecology, 41, 187-197.
Brachycybe lecontii	Brachycybe	Andrognathidae	Platydesmida	Peniophorella pubera	Peniophorella	Rickenellaceae	Hymenochaetales	Agaricomycetes	Basidiomycota	Field	USA		Macias, A. M., Marek, P. E., Morrissey, E. M., Brewer, M. S., Short, D. P., Stauder, C. M., ... & Kasson, M. T. (2019). Diversity and function of fungi associated with the fungivorous millipede, Brachycybe lecontii. Fungal ecology, 41, 187-197.
Brachycybe lecontii	Brachycybe	Andrognathidae	Platydesmida		Malassezia	Malasseziaceae	Malasseziales	Malasseziomycetes	Basidiomycota	Field	USA		Macias, A. M., Marek, P. E., Morrissey, E. M., Brewer, M. S., Short, D. P., Stauder, C. M., ... & Kasson, M. T. (2019). Diversity and function of fungi associated with the fungivorous millipede, Brachycybe lecontii. Fungal ecology, 41, 187-197.
Brachycybe lecontii	Brachycybe	Andrognathidae	Platydesmida	Curvibasidium cygneicollum	Curvibasidium			Microbotryomycetes	Basidiomycota	Field	USA		Macias, A. M., Marek, P. E., Morrissey, E. M., Brewer, M. S., Short, D. P., Stauder, C. M., ... & Kasson, M. T. (2019). Diversity and function of fungi associated with the fungivorous millipede, Brachycybe lecontii. Fungal ecology, 41, 187-197.
Brachycybe lecontii	Brachycybe	Andrognathidae	Platydesmida	Curvibasidium pallidicorallinum	Curvibasidium			Microbotryomycetes	Basidiomycota	Field	USA		Macias, A. M., Marek, P. E., Morrissey, E. M., Brewer, M. S., Short, D. P., Stauder, C. M., ... & Kasson, M. T. (2019). Diversity and function of fungi associated with the fungivorous millipede, Brachycybe lecontii. Fungal ecology, 41, 187-197.
Brachycybe lecontii	Brachycybe	Andrognathidae	Platydesmida	Pseudomicrostroma juglandis [as Microstroma juglandis]	Pseudomicrostroma	Microstromataceae	Microstromatales	Exobasidiomycetes	Basidiomycota	Field	USA		Macias, A. M., Marek, P. E., Morrissey, E. M., Brewer, M. S., Short, D. P., Stauder, C. M., ... & Kasson, M. T. (2019). Diversity and function of fungi associated with the fungivorous millipede, Brachycybe lecontii. Fungal ecology, 41, 187-197.
Brachycybe lecontii	Brachycybe	Andrognathidae	Platydesmida	Bjerkandera adusta	Bjerkandera	Phanerochaetaceae	Polyporales	Agaricomycetes	Basidiomycota	Field	USA		Macias, A. M., Marek, P. E., Morrissey, E. M., Brewer, M. S., Short, D. P., Stauder, C. M., ... & Kasson, M. T. (2019). Diversity and function of fungi associated with the fungivorous millipede, Brachycybe lecontii. Fungal ecology, 41, 187-197.
Brachycybe lecontii	Brachycybe	Andrognathidae	Platydesmida	Ceriporia lacerata	Ceriporia	Irpicaceae	Polyporales	Agaricomycetes	Basidiomycota	Field	USA		Macias, A. M., Marek, P. E., Morrissey, E. M., Brewer, M. S., Short, D. P., Stauder, C. M., ... & Kasson, M. T. (2019). Diversity and function of fungi associated with the fungivorous millipede, Brachycybe lecontii. Fungal ecology, 41, 187-197.
Brachycybe lecontii	Brachycybe	Andrognathidae	Platydesmida	Mycoacia gilvescens [as Ceriporiopsis gilvescens]	Mycoacia	Meruliaceae	Polyporales	Agaricomycetes	Basidiomycota	Field	USA		Macias, A. M., Marek, P. E., Morrissey, E. M., Brewer, M. S., Short, D. P., Stauder, C. M., ... & Kasson, M. T. (2019). Diversity and function of fungi associated with the fungivorous millipede, Brachycybe lecontii. Fungal ecology, 41, 187-197.
Brachycybe lecontii	Brachycybe	Andrognathidae	Platydesmida	Gloeoporus pannocinctus	Gloeoporus	Irpicaceae	Polyporales	Agaricomycetes	Basidiomycota	Field	USA		Macias, A. M., Marek, P. E., Morrissey, E. M., Brewer, M. S., Short, D. P., Stauder, C. M., ... & Kasson, M. T. (2019). Diversity and function of fungi associated with the fungivorous millipede, Brachycybe lecontii. Fungal ecology, 41, 187-197.
Brachycybe lecontii	Brachycybe	Andrognathidae	Platydesmida	Irpex lacteus	Irpex	Irpicaceae	Polyporales	Agaricomycetes	Basidiomycota	Field	USA		Macias, A. M., Marek, P. E., Morrissey, E. M., Brewer, M. S., Short, D. P., Stauder, C. M., ... & Kasson, M. T. (2019). Diversity and function of fungi associated with the fungivorous millipede, Brachycybe lecontii. Fungal ecology, 41, 187-197.
Brachycybe lecontii	Brachycybe	Andrognathidae	Platydesmida	Junghuhnia nitida	Junghuhnia	Steccherinaceae	Polyporales	Agaricomycetes	Basidiomycota	Field	USA		Macias, A. M., Marek, P. E., Morrissey, E. M., Brewer, M. S., Short, D. P., Stauder, C. M., ... & Kasson, M. T. (2019). Diversity and function of fungi associated with the fungivorous millipede, Brachycybe lecontii. Fungal ecology, 41, 187-197.
Brachycybe lecontii	Brachycybe	Andrognathidae	Platydesmida	Phanerochaete cumulodentata	Phanerochaete	Phanerochaetaceae	Polyporales	Agaricomycetes	Basidiomycota	Field	USA		Macias, A. M., Marek, P. E., Morrissey, E. M., Brewer, M. S., Short, D. P., Stauder, C. M., ... & Kasson, M. T. (2019). Diversity and function of fungi associated with the fungivorous millipede, Brachycybe lecontii. Fungal ecology, 41, 187-197.
Brachycybe lecontii	Brachycybe	Andrognathidae	Platydesmida	Phanerochaete sordida	Phanerochaete	Phanerochaetaceae	Polyporales	Agaricomycetes	Basidiomycota	Field	USA		Macias, A. M., Marek, P. E., Morrissey, E. M., Brewer, M. S., Short, D. P., Stauder, C. M., ... & Kasson, M. T. (2019). Diversity and function of fungi associated with the fungivorous millipede, Brachycybe lecontii. Fungal ecology, 41, 187-197.
Brachycybe lecontii	Brachycybe	Andrognathidae	Platydesmida	Phlebia acerina	Phlebia	Meruliaceae	Polyporales	Agaricomycetes	Basidiomycota	Field	USA		Macias, A. M., Marek, P. E., Morrissey, E. M., Brewer, M. S., Short, D. P., Stauder, C. M., ... & Kasson, M. T. (2019). Diversity and function of fungi associated with the fungivorous millipede, Brachycybe lecontii. Fungal ecology, 41, 187-197.
Brachycybe lecontii	Brachycybe	Andrognathidae	Platydesmida	Phlebia fuscoatra	Phlebia	Meruliaceae	Polyporales	Agaricomycetes	Basidiomycota	Field	USA		Macias, A. M., Marek, P. E., Morrissey, E. M., Brewer, M. S., Short, D. P., Stauder, C. M., ... & Kasson, M. T. (2019). Diversity and function of fungi associated with the fungivorous millipede, Brachycybe lecontii. Fungal ecology, 41, 187-197.
Brachycybe lecontii	Brachycybe	Andrognathidae	Platydesmida	Phlebia lividina	Phlebia	Meruliaceae	Polyporales	Agaricomycetes	Basidiomycota	Field	USA		Macias, A. M., Marek, P. E., Morrissey, E. M., Brewer, M. S., Short, D. P., Stauder, C. M., ... & Kasson, M. T. (2019). Diversity and function of fungi associated with the fungivorous millipede, Brachycybe lecontii. Fungal ecology, 41, 187-197.
Brachycybe lecontii	Brachycybe	Andrognathidae	Platydesmida	Phlebia subserialis	Phlebia	Meruliaceae	Polyporales	Agaricomycetes	Basidiomycota	Field	USA		Macias, A. M., Marek, P. E., Morrissey, E. M., Brewer, M. S., Short, D. P., Stauder, C. M., ... & Kasson, M. T. (2019). Diversity and function of fungi associated with the fungivorous millipede, Brachycybe lecontii. Fungal ecology, 41, 187-197.
Brachycybe lecontii	Brachycybe	Andrognathidae	Platydesmida	Phlebia tremellosa	Phlebia	Meruliaceae	Polyporales	Agaricomycetes	Basidiomycota	Field	USA		Macias, A. M., Marek, P. E., Morrissey, E. M., Brewer, M. S., Short, D. P., Stauder, C. M., ... & Kasson, M. T. (2019). Diversity and function of fungi associated with the fungivorous millipede, Brachycybe lecontii. Fungal ecology, 41, 187-197.
Brachycybe lecontii	Brachycybe	Andrognathidae	Platydesmida	Phlebiopsis flavidoalba	Phlebiopsis	Phanerochaetaceae	Polyporales	Agaricomycetes	Basidiomycota	Field	USA		Macias, A. M., Marek, P. E., Morrissey, E. M., Brewer, M. S., Short, D. P., Stauder, C. M., ... & Kasson, M. T. (2019). Diversity and function of fungi associated with the fungivorous millipede, Brachycybe lecontii. Fungal ecology, 41, 187-197.
Brachycybe lecontii	Brachycybe	Andrognathidae	Platydesmida	Phlebiopsis gigantea	Phlebiopsis	Phanerochaetaceae	Polyporales	Agaricomycetes	Basidiomycota	Field	USA		Macias, A. M., Marek, P. E., Morrissey, E. M., Brewer, M. S., Short, D. P., Stauder, C. M., ... & Kasson, M. T. (2019). Diversity and function of fungi associated with the fungivorous millipede, Brachycybe lecontii. Fungal ecology, 41, 187-197.
Brachycybe lecontii	Brachycybe	Andrognathidae	Platydesmida	Scopuloides rimosa	Scopuloides	Meruliaceae	Polyporales	Agaricomycetes	Basidiomycota	Field	USA		Macias, A. M., Marek, P. E., Morrissey, E. M., Brewer, M. S., Short, D. P., Stauder, C. M., ... & Kasson, M. T. (2019). Diversity and function of fungi associated with the fungivorous millipede, Brachycybe lecontii. Fungal ecology, 41, 187-197.
Brachycybe lecontii	Brachycybe	Andrognathidae	Platydesmida	Trametopsis cervina	Trametopsis	Irpicaceae	Polyporales	Agaricomycetes	Basidiomycota	Field	USA		Macias, A. M., Marek, P. E., Morrissey, E. M., Brewer, M. S., Short, D. P., Stauder, C. M., ... & Kasson, M. T. (2019). Diversity and function of fungi associated with the fungivorous millipede, Brachycybe lecontii. Fungal ecology, 41, 187-197.
Brachycybe lecontii	Brachycybe	Andrognathidae	Platydesmida	Peniophora pithya	Peniophora	Peniophoraceae	Russulales	Agaricomycetes	Basidiomycota	Field	USA		Macias, A. M., Marek, P. E., Morrissey, E. M., Brewer, M. S., Short, D. P., Stauder, C. M., ... & Kasson, M. T. (2019). Diversity and function of fungi associated with the fungivorous millipede, Brachycybe lecontii. Fungal ecology, 41, 187-197.
Brachycybe lecontii	Brachycybe	Andrognathidae	Platydesmida	Stereum hirsutum [as Stereum complicatum]	Stereum	Stereaceae	Russulales	Agaricomycetes	Basidiomycota	Field	USA		Macias, A. M., Marek, P. E., Morrissey, E. M., Brewer, M. S., Short, D. P., Stauder, C. M., ... & Kasson, M. T. (2019). Diversity and function of fungi associated with the fungivorous millipede, Brachycybe lecontii. Fungal ecology, 41, 187-197.
Brachycybe lecontii	Brachycybe	Andrognathidae	Platydesmida	Colacogloea eucalyptica [as Rhodotorula eucalyptica]	Colacogloea	Sporidiobolaceae	Sporidiobolales	Microbotryomycetes	Basidiomycota	Field	USA		Macias, A. M., Marek, P. E., Morrissey, E. M., Brewer, M. S., Short, D. P., Stauder, C. M., ... & Kasson, M. T. (2019). Diversity and function of fungi associated with the fungivorous millipede, Brachycybe lecontii. Fungal ecology, 41, 187-197.
Brachycybe lecontii	Brachycybe	Andrognathidae	Platydesmida	Vishniacozyma dimennae [as Cryptococcus dimennae]	Vishniacozyma	Bulleribasidiaceae	Tremellales	Tremellomycetes	Basidiomycota	Field	USA		Macias, A. M., Marek, P. E., Morrissey, E. M., Brewer, M. S., Short, D. P., Stauder, C. M., ... & Kasson, M. T. (2019). Diversity and function of fungi associated with the fungivorous millipede, Brachycybe lecontii. Fungal ecology, 41, 187-197.
Brachycybe lecontii	Brachycybe	Andrognathidae	Platydesmida	Kockovaella fuzhouensis	Kockovaella	Cuniculitremaceae	Tremellales	Tremellomycetes	Basidiomycota	Field	USA		Macias, A. M., Marek, P. E., Morrissey, E. M., Brewer, M. S., Short, D. P., Stauder, C. M., ... & Kasson, M. T. (2019). Diversity and function of fungi associated with the fungivorous millipede, Brachycybe lecontii. Fungal ecology, 41, 187-197.
Brachycybe lecontii	Brachycybe	Andrognathidae	Platydesmida	Kockovaella sichuanensis	Kockovaella	Cuniculitremaceae	Tremellales	Tremellomycetes	Basidiomycota	Field	USA		Macias, A. M., Marek, P. E., Morrissey, E. M., Brewer, M. S., Short, D. P., Stauder, C. M., ... & Kasson, M. T. (2019). Diversity and function of fungi associated with the fungivorous millipede, Brachycybe lecontii. Fungal ecology, 41, 187-197.
Brachycybe lecontii	Brachycybe	Andrognathidae	Platydesmida	Tremella subalpina	Tremella	Tremellaceae	Tremellales	Tremellomycetes	Basidiomycota	Field	USA		Macias, A. M., Marek, P. E., Morrissey, E. M., Brewer, M. S., Short, D. P., Stauder, C. M., ... & Kasson, M. T. (2019). Diversity and function of fungi associated with the fungivorous millipede, Brachycybe lecontii. Fungal ecology, 41, 187-197.
Brachycybe lecontii	Brachycybe	Andrognathidae	Platydesmida	Acaromyces ingoldii	Acaromyces	Cryptobasidiaceae	Exobasidiales	Exobasidiomycetes	Basidiomycota	Field	USA		Macias, A. M., Marek, P. E., Morrissey, E. M., Brewer, M. S., Short, D. P., Stauder, C. M., ... & Kasson, M. T. (2019). Diversity and function of fungi associated with the fungivorous millipede, Brachycybe lecontii. Fungal ecology, 41, 187-197.
Brachycybe lecontii	Brachycybe	Andrognathidae	Platydesmida	Hamamotoa singularis	Hamamotoa	Chrysozymaceae		Microbotryomycetes	Basidiomycota	Field	USA		Macias, A. M., Marek, P. E., Morrissey, E. M., Brewer, M. S., Short, D. P., Stauder, C. M., ... & Kasson, M. T. (2019). Diversity and function of fungi associated with the fungivorous millipede, Brachycybe lecontii. Fungal ecology, 41, 187-197.
Brachycybe lecontii	Brachycybe	Andrognathidae	Platydesmida	Actinomortierella ambigua [as Mortierella ambigua]	Actinomortierella	Mortierellaceae	Mortierellales	Mortierellomycetes	Mucoromycota	Field	USA		Macias, A. M., Marek, P. E., Morrissey, E. M., Brewer, M. S., Short, D. P., Stauder, C. M., ... & Kasson, M. T. (2019). Diversity and function of fungi associated with the fungivorous millipede, Brachycybe lecontii. Fungal ecology, 41, 187-197.
Brachycybe lecontii	Brachycybe	Andrognathidae	Platydesmida		Apophysomyces	Saksenaeaceae	Mucorales	Mucoromycetes	Mucoromycota	Field	USA		Macias, A. M., Marek, P. E., Morrissey, E. M., Brewer, M. S., Short, D. P., Stauder, C. M., ... & Kasson, M. T. (2019). Diversity and function of fungi associated with the fungivorous millipede, Brachycybe lecontii. Fungal ecology, 41, 187-197.
Brachycybe lecontii	Brachycybe	Andrognathidae	Platydesmida	Backusella circina	Backusella	Backusellaceae	Mucorales	Mucoromycetes	Mucoromycota	Field	USA		Macias, A. M., Marek, P. E., Morrissey, E. M., Brewer, M. S., Short, D. P., Stauder, C. M., ... & Kasson, M. T. (2019). Diversity and function of fungi associated with the fungivorous millipede, Brachycybe lecontii. Fungal ecology, 41, 187-197.
Brachycybe lecontii	Brachycybe	Andrognathidae	Platydesmida	Backusella recurva	Backusella	Backusellaceae	Mucorales	Mucoromycetes	Mucoromycota	Field	USA		Macias, A. M., Marek, P. E., Morrissey, E. M., Brewer, M. S., Short, D. P., Stauder, C. M., ... & Kasson, M. T. (2019). Diversity and function of fungi associated with the fungivorous millipede, Brachycybe lecontii. Fungal ecology, 41, 187-197.
Brachycybe lecontii	Brachycybe	Andrognathidae	Platydesmida	Cunninghamella elegans	Cunninghamella	Cunninghamellaceae	Mucorales	Mucoromycetes	Mucoromycota	Field	USA		Macias, A. M., Marek, P. E., Morrissey, E. M., Brewer, M. S., Short, D. P., Stauder, C. M., ... & Kasson, M. T. (2019). Diversity and function of fungi associated with the fungivorous millipede, Brachycybe lecontii. Fungal ecology, 41, 187-197.
Brachycybe lecontii	Brachycybe	Andrognathidae	Platydesmida	Mucor abundans	Mucor	Mucoraceae	Mucorales	Mucoromycetes	Mucoromycota	Field	USA		Macias, A. M., Marek, P. E., Morrissey, E. M., Brewer, M. S., Short, D. P., Stauder, C. M., ... & Kasson, M. T. (2019). Diversity and function of fungi associated with the fungivorous millipede, Brachycybe lecontii. Fungal ecology, 41, 187-197.
Brachycybe lecontii	Brachycybe	Andrognathidae	Platydesmida	Mucor circinelloides	Mucor	Mucoraceae	Mucorales	Mucoromycetes	Mucoromycota	Field	USA		Macias, A. M., Marek, P. E., Morrissey, E. M., Brewer, M. S., Short, D. P., Stauder, C. M., ... & Kasson, M. T. (2019). Diversity and function of fungi associated with the fungivorous millipede, Brachycybe lecontii. Fungal ecology, 41, 187-197.
Brachycybe lecontii	Brachycybe	Andrognathidae	Platydesmida	Mucor fragilis	Mucor	Mucoraceae	Mucorales	Mucoromycetes	Mucoromycota	Field	USA		Macias, A. M., Marek, P. E., Morrissey, E. M., Brewer, M. S., Short, D. P., Stauder, C. M., ... & Kasson, M. T. (2019). Diversity and function of fungi associated with the fungivorous millipede, Brachycybe lecontii. Fungal ecology, 41, 187-197.
Brachycybe lecontii	Brachycybe	Andrognathidae	Platydesmida	Mucor genevensis	Mucor	Mucoraceae	Mucorales	Mucoromycetes	Mucoromycota	Field	USA		Macias, A. M., Marek, P. E., Morrissey, E. M., Brewer, M. S., Short, D. P., Stauder, C. M., ... & Kasson, M. T. (2019). Diversity and function of fungi associated with the fungivorous millipede, Brachycybe lecontii. Fungal ecology, 41, 187-197.
Brachycybe lecontii	Brachycybe	Andrognathidae	Platydesmida	Mucor luteus	Mucor	Mucoraceae	Mucorales	Mucoromycetes	Mucoromycota	Field	USA		Macias, A. M., Marek, P. E., Morrissey, E. M., Brewer, M. S., Short, D. P., Stauder, C. M., ... & Kasson, M. T. (2019). Diversity and function of fungi associated with the fungivorous millipede, Brachycybe lecontii. Fungal ecology, 41, 187-197.
Brachycybe lecontii	Brachycybe	Andrognathidae	Platydesmida	Mucor racemosus	Mucor	Mucoraceae	Mucorales	Mucoromycetes	Mucoromycota	Field	USA		Macias, A. M., Marek, P. E., Morrissey, E. M., Brewer, M. S., Short, D. P., Stauder, C. M., ... & Kasson, M. T. (2019). Diversity and function of fungi associated with the fungivorous millipede, Brachycybe lecontii. Fungal ecology, 41, 187-197.
Brachycybe lecontii	Brachycybe	Andrognathidae	Platydesmida	Umbelopsis angularis	Umbelopsis	Umbelopsidaceae	Umbelopsidales	Umbelopsidomycetes	Mucoromycota	Field	USA		Macias, A. M., Marek, P. E., Morrissey, E. M., Brewer, M. S., Short, D. P., Stauder, C. M., ... & Kasson, M. T. (2019). Diversity and function of fungi associated with the fungivorous millipede, Brachycybe lecontii. Fungal ecology, 41, 187-197.
Brachycybe lecontii	Brachycybe	Andrognathidae	Platydesmida	Umbelopsis isabellina	Umbelopsis	Umbelopsidaceae	Umbelopsidales	Umbelopsidomycetes	Mucoromycota	Field	USA		Macias, A. M., Marek, P. E., Morrissey, E. M., Brewer, M. S., Short, D. P., Stauder, C. M., ... & Kasson, M. T. (2019). Diversity and function of fungi associated with the fungivorous millipede, Brachycybe lecontii. Fungal ecology, 41, 187-197.
Brachycybe lecontii	Brachycybe	Andrognathidae	Platydesmida	Umbelopsis ramanniana	Umbelopsis	Umbelopsidaceae	Umbelopsidales	Umbelopsidomycetes	Mucoromycota	Field	USA		Macias, A. M., Marek, P. E., Morrissey, E. M., Brewer, M. S., Short, D. P., Stauder, C. M., ... & Kasson, M. T. (2019). Diversity and function of fungi associated with the fungivorous millipede, Brachycybe lecontii. Fungal ecology, 41, 187-197.
Brachycybe lecontii	Brachycybe	Andrognathidae	Platydesmida	Basidiobolus ranarum	Basidiobolus	Basidiobolaceae	Basidiobolales		Zygomycota	Field	USA		Macias, A. M., Marek, P. E., Morrissey, E. M., Brewer, M. S., Short, D. P., Stauder, C. M., ... & Kasson, M. T. (2019). Diversity and function of fungi associated with the fungivorous millipede, Brachycybe lecontii. Fungal ecology, 41, 187-197.
Blaniulus guttulatus	Blaniulus	Blaniulidae	Julida	Resinicium bicolor	Resinicium	Rickenellaceae	Hymenochaetales	Agaricomycetes	Basidiomycota	Lab			Crowther, T. W., Boddy, L., & Jones, T. H. (2011). Outcomes of fungal interactions are determined by soil invertebrate grazers. Ecology Letters, 14(11), 1134-1142.
Blaniulus guttulatus	Blaniulus	Blaniulidae	Julida	Hypholoma acutum [as Hypholoma fasciculare]	Hypholoma	Strophariaceae	Agaricales	Agaricomycetes	Basidiomycota	Lab			Crowther, T. W., Boddy, L., & Jones, T. H. (2011). Outcomes of fungal interactions are determined by soil invertebrate grazers. Ecology Letters, 14(11), 1134-1142.
Blaniulus guttulatus	Blaniulus	Blaniulidae	Julida	Phanerochaete velutina	Phanerochaete	Phanerochaetaceae	Polyporales	Agaricomycetes	Basidiomycota	Lab			Crowther, T. W., Boddy, L., & Jones, T. H. (2011). Outcomes of fungal interactions are determined by soil invertebrate grazers. Ecology Letters, 14(11), 1134-1142.
Harpaphe haydeniana	Harpaphe	Xystodesmidae	Polydesmida	Thelephora wakefieldiae [as Tomentella sublilacina]	Thelephora	Thelephoraceae	Thelephorales	Agaricomycetes	Basidiomycota	Field	California, USA		Lilleskov, E. A., & Bruns, T. D. (2005). Spore dispersal of a resupinate ectomycorrhizal fungus, Tomentella sublilacina, via soil food webs. Mycologia, 97(4), 762-769.
Aphelenchoides saprophilus	Aphelenchoides	Aphelenchoididae	Rhabditida	Sclerotinia sclerotiorum	Sclerotinia	Sclerotiniaceae	Helotiales	Leotiomycetes	Ascomycota	Field	US		De la Cruz, R. G., Knudsen, G. R., & Dandurand, L. M. C. (2016). Colonisation of sclerotia of Sclerotinia sclerotiorum by a fungivorous nematode. Biocontrol Science and Technology, 26(8), 1166-1170.
Aphelenchoides saprophilus	Aphelenchoides	Aphelenchoididae	Rhabditida	Trichoderma harzianum	Trichoderma	Hypocreaceae	Hypocreales	Sordariomycetes	Ascomycota	Field	US		De la Cruz, R. G., Knudsen, G. R., & Dandurand, L. M. C. (2016). Colonisation of sclerotia of Sclerotinia sclerotiorum by a fungivorous nematode. Biocontrol Science and Technology, 26(8), 1166-1170.
Deladenus proximus	Deladenus	Neotylenchidae	Rhabditida	Amylostereum areolatum	Amylostereum	Echinodontiaceae	Russulales	Agaricomycetes	Basidiomycota	Lab			Morris, E. E., Hajek, A. E., Zieman, E., & Williams, D. W. (2014). Deladenus (Tylenchida: Neotylenchidae) reproduction on species and strains of the white rot fungus Amylostereum. Biological Control, 73, 50-58.
Deladenus siricidicola	Deladenus	Neotylenchidae	Rhabditida	Amylostereum areolatum	Amylostereum	Echinodontiaceae	Russulales	Agaricomycetes	Basidiomycota	Lab			Morris, E. E., Hajek, A. E., Zieman, E., & Williams, D. W. (2014). Deladenus (Tylenchida: Neotylenchidae) reproduction on species and strains of the white rot fungus Amylostereum. Biological Control, 73, 50-58.
	Aphelenchoides	Aphelenchoididae	Rhabditida	Coprinopsis macrocephala	Coprinopsis	Psathyrellaceae	Agaricales	Agaricomycetes	Basidiomycota	Lab			Tanney, J. B., & Hutchison, L. J. (2012). The production of nematode-immobilizing secretory cells by Climacodon septentrionalis. Mycoscience, 53(1), 31-35.
	Aphelenchoides	Aphelenchoididae	Rhabditida	Climacodon septentrionalis	Climacodon	Meruliaceae	Polyporales	Agaricomycetes	Basidiomycota	Lab			Tanney, J. B., & Hutchison, L. J. (2012). The production of nematode-immobilizing secretory cells by Climacodon septentrionalis. Mycoscience, 53(1), 31-35.
	Aphelenchoides	Aphelenchoididae	Rhabditida	Sphaerobolus stellatus	Sphaerobolus	Geastraceae	Geastrales	Agaricomycetes	Basidiomycota	Lab			Tanney, J. B., & Hutchison, L. J. (2011). Encapsulation and immobilization of a mycophagous nematode by two Sphaerobolus species. Botany, 89(11), 745-751.
	Aphelenchoides	Aphelenchoididae	Rhabditida	Sphaerobolus iowensis	Sphaerobolus	Geastraceae	Geastrales	Agaricomycetes	Basidiomycota	Lab			Tanney, J. B., & Hutchison, L. J. (2011). Encapsulation and immobilization of a mycophagous nematode by two Sphaerobolus species. Botany, 89(11), 745-751.
Bursaphelenchus platzeri	Bursaphelenchus	Aphelenchoididae	Rhabditida	Monilinia fructicola	Monilinia	Sclerotiniaceae	Helotiales	Leotiomycetes	Ascomycota	Lab			Giblin-Davis, R. M., Kanzaki, N., Ye, W., Mundo-Ocampo, M., Baldwin, J. G., & Thomas, W. K. (2006). Morphology and description of Bursaphelenchus platzeri n. sp.(Nematoda: Parasitaphelenchidae), an associate of nitidulid bee-tles. Journal of nematology, 38(1), 150.
	Aphelenchoides	Aphelenchoididae	Rhabditida	Trichoderma harzianum	Trichoderma	Hypocreaceae	Hypocreales	Sordariomycetes	Ascomycota	Lab			Bae, Y. S., & Knudsen, G. R. (2001). Influence of a fungus-feeding nematode on growth and biocontrol efficacy of Trichoderma harzianum. Phytopathology, 91(3), 301-306.
Aphelenchoides hylurgi	Aphelenchoides	Aphelenchoididae	Rhabditida	Cryphonectria parasitica	Cryphonectria	Cryphonectriaceae	Diaporthales	Sordariomycetes	Ascomycota	Lab			Griffin, G. J., Eisenback, J. D., Yancey, M. M., & Templeton, J. (2009). Aphelenchoides hylurgi as a carrier of white, hypovirulent Cryphonectria parasitica and its possible role in hypovirulence spread on blight-controlled American chestnut trees. Journal of Nematology, 41(4), 267.
Aphelenchoides hylurgi	Aphelenchoides	Aphelenchoididae	Rhabditida	Cryphonectria parasitica	Cryphonectria	Cryphonectriaceae	Diaporthales	Sordariomycetes	Ascomycota	Field	Virginia, USA		Griffin, G. J., Eisenback, J. D., Yancey, M. M., & Templeton, J. (2009). Aphelenchoides hylurgi as a carrier of white, hypovirulent Cryphonectria parasitica and its possible role in hypovirulence spread on blight-controlled American chestnut trees. Journal of Nematology, 41(4), 267.
Aphelenchus avenae	Aphelenchoides	Aphelenchoididae	Rhabditida	Pseudopyrenochaeta lycopersici [as Pyrenochaeta lycopersici]	Pseudopyrenochaeta			Dothideomycetes	Ascomycota	Lab			Hasna, M. K., Insunza, V., Lagerlöf, J., & Rämert, B. (2007). Food attraction and population growth of fungivorous nematodes with different fungi. Annals of Applied Biology, 151(2), 175-182.
Aphelenchus avenae	Aphelenchoides	Aphelenchoididae	Rhabditida	Botrytis cinerea	Botrytis	Sclerotiniaceae	Helotiales	Leotiomycetes	Ascomycota	Lab			Hasna, M. K., Insunza, V., Lagerlöf, J., & Rämert, B. (2007). Food attraction and population growth of fungivorous nematodes with different fungi. Annals of Applied Biology, 151(2), 175-182.
Aphelenchus avenae	Aphelenchoides	Aphelenchoididae	Rhabditida	Rhizoctonia solani	Rhizoctonia	Ceratobasidiaceae	Cantharellales	Agaricomycetes	Basidiomycota	Lab			Hasna, M. K., Insunza, V., Lagerlöf, J., & Rämert, B. (2007). Food attraction and population growth of fungivorous nematodes with different fungi. Annals of Applied Biology, 151(2), 175-182.
Aphelenchus avenae	Aphelenchoides	Aphelenchoididae	Rhabditida	Verticillium dahliae	Verticillium	Plectosphaerellaceae	Glomerellales	Sordariomycetes	Ascomycota	Lab			Hasna, M. K., Insunza, V., Lagerlöf, J., & Rämert, B. (2007). Food attraction and population growth of fungivorous nematodes with different fungi. Annals of Applied Biology, 151(2), 175-182.
Aphelenchus avenae	Aphelenchoides	Aphelenchoididae	Rhabditida	Metapochonia bulbillosa [as Pochonia bulbillosa]	Metapochonia	Clavicipitaceae	Hypocreales	Sordariomycetes	Ascomycota	Lab			Hasna, M. K., Insunza, V., Lagerlöf, J., & Rämert, B. (2007). Food attraction and population growth of fungivorous nematodes with different fungi. Annals of Applied Biology, 151(2), 175-182.
Aphelenchus avenae	Aphelenchoides	Aphelenchoididae	Rhabditida	Mortierella hyalina	Mortierella	Mortierellaceae	Mortierellales	Mortierellomycetes	Mucoromycota	Lab			Hasna, M. K., Insunza, V., Lagerlöf, J., & Rämert, B. (2007). Food attraction and population growth of fungivorous nematodes with different fungi. Annals of Applied Biology, 151(2), 175-182.
Aphelenchus avenae	Aphelenchoides	Aphelenchoididae	Rhabditida	Trichoderma harzianum	Trichoderma	Hypocreaceae	Hypocreales	Sordariomycetes	Ascomycota	Lab			Hasna, M. K., Insunza, V., Lagerlöf, J., & Rämert, B. (2007). Food attraction and population growth of fungivorous nematodes with different fungi. Annals of Applied Biology, 151(2), 175-182.
	Aphelenchus	Aphelenchoididae	Rhabditida	Pseudopyrenochaeta lycopersici [as Pyrenochaeta lycopersici]	Pseudopyrenochaeta			Dothideomycetes	Ascomycota	Lab			Hasna, M. K., Insunza, V., Lagerlöf, J., & Rämert, B. (2007). Food attraction and population growth of fungivorous nematodes with different fungi. Annals of Applied Biology, 151(2), 175-182.
	Aphelenchus	Aphelenchoididae	Rhabditida	Botrytis cinerea	Botrytis	Sclerotiniaceae	Helotiales	Leotiomycetes	Ascomycota	Lab			Hasna, M. K., Insunza, V., Lagerlöf, J., & Rämert, B. (2007). Food attraction and population growth of fungivorous nematodes with different fungi. Annals of Applied Biology, 151(2), 175-182.
	Aphelenchus	Aphelenchoididae	Rhabditida	Rhizoctonia solani	Rhizoctonia	Ceratobasidiaceae	Cantharellales	Agaricomycetes	Basidiomycota	Lab			Hasna, M. K., Insunza, V., Lagerlöf, J., & Rämert, B. (2007). Food attraction and population growth of fungivorous nematodes with different fungi. Annals of Applied Biology, 151(2), 175-182.
	Aphelenchus	Aphelenchoididae	Rhabditida	Verticillium dahliae	Verticillium	Plectosphaerellaceae	Glomerellales	Sordariomycetes	Ascomycota	Lab			Hasna, M. K., Insunza, V., Lagerlöf, J., & Rämert, B. (2007). Food attraction and population growth of fungivorous nematodes with different fungi. Annals of Applied Biology, 151(2), 175-182.
	Aphelenchus	Aphelenchoididae	Rhabditida	Metapochonia bulbillosa [as Pochonia bulbillosa]	Metapochonia	Clavicipitaceae	Hypocreales	Sordariomycetes	Ascomycota	Lab			Hasna, M. K., Insunza, V., Lagerlöf, J., & Rämert, B. (2007). Food attraction and population growth of fungivorous nematodes with different fungi. Annals of Applied Biology, 151(2), 175-182.
	Aphelenchus	Aphelenchoididae	Rhabditida	Mortierella hyalina	Mortierella	Mortierellaceae	Mortierellales	Mortierellomycetes	Mucoromycota	Lab			Hasna, M. K., Insunza, V., Lagerlöf, J., & Rämert, B. (2007). Food attraction and population growth of fungivorous nematodes with different fungi. Annals of Applied Biology, 151(2), 175-182.
	Aphelenchus	Aphelenchoididae	Rhabditida	Trichoderma harzianum	Trichoderma	Hypocreaceae	Hypocreales	Sordariomycetes	Ascomycota	Lab			Hasna, M. K., Insunza, V., Lagerlöf, J., & Rämert, B. (2007). Food attraction and population growth of fungivorous nematodes with different fungi. Annals of Applied Biology, 151(2), 175-182.
Aphelenchoides besseyi	Aphelenchus	Aphelenchoididae	Rhabditida	Sclerotium oryzae	Sclerotium	Sclerotiniaceae	Helotiales	Leotiomycetes	Ascomycota	Lab			McGawley, E. C., Rush, M. C., & Hollis, J. P. (1984). Occurrence of Aphelenchoides besseyi in Louisiana rice seed and its interaction with Sclerotium oryzae in selected cultivars. Journal of Nematology, 16(1), 65.
Filenchus misellus	Filenchus	Tylenchidae	Rhabditida	Rhizoctonia solani	Rhizoctonia	Ceratobasidiaceae	Cantharellales	Agaricomycetes	Basidiomycota	Lab			Okada, H., Harada, H., & Kadota, I. (2005). Fungal-feeding habits of six nematode isolates in the genus Filenchus. Soil Biology and Biochemistry, 37(6), 1113-1120.
Filenchus misellus	Filenchus	Tylenchidae	Rhabditida	Chaetomium globosum	Chaetomium	Chaetomiaceae	Sordariales	Sordariomycetes	Ascomycota	Lab			Okada, H., Harada, H., & Kadota, I. (2005). Fungal-feeding habits of six nematode isolates in the genus Filenchus. Soil Biology and Biochemistry, 37(6), 1113-1120.
Filenchus misellus	Filenchus	Tylenchidae	Rhabditida	Coprinopsis cinerea [as Coprinus cinereus]	Coprinopsis	Agaricaceae	Agaricales	Agaricomycetes	Basidiomycota	Lab			Okada, H., Harada, H., & Kadota, I. (2005). Fungal-feeding habits of six nematode isolates in the genus Filenchus. Soil Biology and Biochemistry, 37(6), 1113-1120.
Filenchus misellus	Filenchus	Tylenchidae	Rhabditida	Flammulina velutipes	Flammulina	Physalacriaceae	Agaricales	Agaricomycetes	Basidiomycota	Lab			Okada, H., Harada, H., & Kadota, I. (2005). Fungal-feeding habits of six nematode isolates in the genus Filenchus. Soil Biology and Biochemistry, 37(6), 1113-1120.
Filenchus misellus	Filenchus	Tylenchidae	Rhabditida	Fusarium oxysporum	Fusarium	Nectriaceae	Hypocreales	Sordariomycetes	Ascomycota	Lab			Okada, H., Harada, H., & Kadota, I. (2005). Fungal-feeding habits of six nematode isolates in the genus Filenchus. Soil Biology and Biochemistry, 37(6), 1113-1120.
Filenchus misellus	Filenchus	Tylenchidae	Rhabditida	Pleurotus ostreatus	Pleurotus	Pleurotaceae	Agaricales	Agaricomycetes	Basidiomycota	Lab			Okada, H., Harada, H., & Kadota, I. (2005). Fungal-feeding habits of six nematode isolates in the genus Filenchus. Soil Biology and Biochemistry, 37(6), 1113-1120.
Filenchus discrepans	Filenchus	Tylenchidae	Rhabditida	Rhizoctonia solani	Rhizoctonia	Ceratobasidiaceae	Cantharellales	Agaricomycetes	Basidiomycota	Lab			Okada, H., Harada, H., & Kadota, I. (2005). Fungal-feeding habits of six nematode isolates in the genus Filenchus. Soil Biology and Biochemistry, 37(6), 1113-1120.
Filenchus discrepans	Filenchus	Tylenchidae	Rhabditida	Chaetomium globosum	Chaetomium	Chaetomiaceae	Sordariales	Sordariomycetes	Ascomycota	Lab			Okada, H., Harada, H., & Kadota, I. (2005). Fungal-feeding habits of six nematode isolates in the genus Filenchus. Soil Biology and Biochemistry, 37(6), 1113-1120.
Filenchus discrepans	Filenchus	Tylenchidae	Rhabditida	Coprinopsis cinerea [as Coprinus cinereus]	Coprinopsis	Agaricaceae	Agaricales	Agaricomycetes	Basidiomycota	Lab			Okada, H., Harada, H., & Kadota, I. (2005). Fungal-feeding habits of six nematode isolates in the genus Filenchus. Soil Biology and Biochemistry, 37(6), 1113-1120.
Filenchus discrepans	Filenchus	Tylenchidae	Rhabditida	Flammulina velutipes	Flammulina	Physalacriaceae	Agaricales	Agaricomycetes	Basidiomycota	Lab			Okada, H., Harada, H., & Kadota, I. (2005). Fungal-feeding habits of six nematode isolates in the genus Filenchus. Soil Biology and Biochemistry, 37(6), 1113-1120.
Filenchus discrepans	Filenchus	Tylenchidae	Rhabditida	Fusarium oxysporum	Fusarium	Nectriaceae	Hypocreales	Sordariomycetes	Ascomycota	Lab			Okada, H., Harada, H., & Kadota, I. (2005). Fungal-feeding habits of six nematode isolates in the genus Filenchus. Soil Biology and Biochemistry, 37(6), 1113-1120.
Filenchus discrepans	Filenchus	Tylenchidae	Rhabditida	Pleurotus ostreatus	Pleurotus	Pleurotaceae	Agaricales	Agaricomycetes	Basidiomycota	Lab			Okada, H., Harada, H., & Kadota, I. (2005). Fungal-feeding habits of six nematode isolates in the genus Filenchus. Soil Biology and Biochemistry, 37(6), 1113-1120.
	Filenchus	Tylenchidae	Rhabditida	Rhizoctonia solani	Rhizoctonia	Ceratobasidiaceae	Cantharellales	Agaricomycetes	Basidiomycota	Lab			Okada, H., Harada, H., & Kadota, I. (2005). Fungal-feeding habits of six nematode isolates in the genus Filenchus. Soil Biology and Biochemistry, 37(6), 1113-1120.
	Filenchus	Tylenchidae	Rhabditida	Chaetomium globosum	Chaetomium	Chaetomiaceae	Sordariales	Sordariomycetes	Ascomycota	Lab			Okada, H., Harada, H., & Kadota, I. (2005). Fungal-feeding habits of six nematode isolates in the genus Filenchus. Soil Biology and Biochemistry, 37(6), 1113-1120.
	Filenchus	Tylenchidae	Rhabditida	Coprinopsis cinerea [as Coprinus cinereus]	Coprinopsis	Agaricaceae	Agaricales	Agaricomycetes	Basidiomycota	Lab			Okada, H., Harada, H., & Kadota, I. (2005). Fungal-feeding habits of six nematode isolates in the genus Filenchus. Soil Biology and Biochemistry, 37(6), 1113-1120.
	Filenchus	Tylenchidae	Rhabditida	Flammulina velutipes	Flammulina	Physalacriaceae	Agaricales	Agaricomycetes	Basidiomycota	Lab			Okada, H., Harada, H., & Kadota, I. (2005). Fungal-feeding habits of six nematode isolates in the genus Filenchus. Soil Biology and Biochemistry, 37(6), 1113-1120.
	Filenchus	Tylenchidae	Rhabditida	Fusarium oxysporum	Fusarium	Nectriaceae	Hypocreales	Sordariomycetes	Ascomycota	Lab			Okada, H., Harada, H., & Kadota, I. (2005). Fungal-feeding habits of six nematode isolates in the genus Filenchus. Soil Biology and Biochemistry, 37(6), 1113-1120.
	Filenchus	Tylenchidae	Rhabditida	Pleurotus ostreatus	Pleurotus	Pleurotaceae	Agaricales	Agaricomycetes	Basidiomycota	Lab			Okada, H., Harada, H., & Kadota, I. (2005). Fungal-feeding habits of six nematode isolates in the genus Filenchus. Soil Biology and Biochemistry, 37(6), 1113-1120.
Aphelenchus avenae	Aphelenchus	Aphelenchoididae	Rhabditida	Fusarium oxysporum	Fusarium	Nectriaceae	Hypocreales	Sordariomycetes	Ascomycota	Lab			Ingham, R. E., Trofymow, J. A., Ingham, E. R., & Coleman, D. C. (1985). Interactions of bacteria, fungi, and their nematode grazers: effects on nutrient cycling and plant growth. Ecological monographs, 55(1), 119-140.
Panagrellus redivivus	Panagrellus	Panagrolaimidae	Rhabditida	Resinicium bicolor	Resinicium	Rickenellaceae	Hymenochaetales	Agaricomycetes	Basidiomycota	Lab			Crowther, T. W., Boddy, L., & Jones, T. H. (2011). Outcomes of fungal interactions are determined by soil invertebrate grazers. Ecology Letters, 14(11), 1134-1142.
Panagrellus redivivus	Panagrellus	Panagrolaimidae	Rhabditida	Hypholoma acutum [as Hypholoma fasciculare]	Hypholoma	Strophariaceae	Agaricales	Agaricomycetes	Basidiomycota	Lab			Crowther, T. W., Boddy, L., & Jones, T. H. (2011). Outcomes of fungal interactions are determined by soil invertebrate grazers. Ecology Letters, 14(11), 1134-1142.
Panagrellus redivivus	Panagrellus	Panagrolaimidae	Rhabditida	Phanerochaete velutina	Phanerochaete	Phanerochaetaceae	Polyporales	Agaricomycetes	Basidiomycota	Lab			Crowther, T. W., Boddy, L., & Jones, T. H. (2011). Outcomes of fungal interactions are determined by soil invertebrate grazers. Ecology Letters, 14(11), 1134-1142.
Tyrophagus putrescentiae	Tyrophagus	Acaridae	Sarcoptiformes	Saccharomyces cerevisiae	Saccharomyces	Saccharomycetaceae	Saccharomycetales	Saccharomycetes	Ascomycota	Lab			da Silva, G. L., Esswein, I. Z., Heidrich, D., Dresch, F., Maciel, M. J., Pagani, D. M., ... & da Silva, O. S. (2019). Population growth of the stored product pest Tyrophagus putrescentiae (Acari: Acaridae) on environmentally and medically important fungi. Experimental and Applied Acarology, 78(1), 49-64.
Tyrophagus putrescentiae	Tyrophagus	Acaridae	Sarcoptiformes	Aspergillus clavatus	Aspergillus	Aspergillaceae	Eurotiales	Eurotiomycetes	Ascomycota	Lab			da Silva, G. L., Esswein, I. Z., Heidrich, D., Dresch, F., Maciel, M. J., Pagani, D. M., ... & da Silva, O. S. (2019). Population growth of the stored product pest Tyrophagus putrescentiae (Acari: Acaridae) on environmentally and medically important fungi. Experimental and Applied Acarology, 78(1), 49-64.
Tyrophagus putrescentiae	Tyrophagus	Acaridae	Sarcoptiformes	Candida tropicalis	Candida	Saccharomycetaceae	Saccharomycetales	Saccharomycetes	Ascomycota	Lab			da Silva, G. L., Esswein, I. Z., Heidrich, D., Dresch, F., Maciel, M. J., Pagani, D. M., ... & da Silva, O. S. (2019). Population growth of the stored product pest Tyrophagus putrescentiae (Acari: Acaridae) on environmentally and medically important fungi. Experimental and Applied Acarology, 78(1), 49-64.
Tyrophagus putrescentiae	Tyrophagus	Acaridae	Sarcoptiformes	Candida albicans	Candida	Saccharomycetaceae	Saccharomycetales	Saccharomycetes	Ascomycota	Lab			da Silva, G. L., Esswein, I. Z., Heidrich, D., Dresch, F., Maciel, M. J., Pagani, D. M., ... & da Silva, O. S. (2019). Population growth of the stored product pest Tyrophagus putrescentiae (Acari: Acaridae) on environmentally and medically important fungi. Experimental and Applied Acarology, 78(1), 49-64.
Tyrophagus putrescentiae	Tyrophagus	Acaridae	Sarcoptiformes	Fusarium guttiforme	Fusarium	Nectriaceae	Hypocreales	Sordariomycetes	Ascomycota	Lab			da Silva, G. L., Esswein, I. Z., Heidrich, D., Dresch, F., Maciel, M. J., Pagani, D. M., ... & da Silva, O. S. (2019). Population growth of the stored product pest Tyrophagus putrescentiae (Acari: Acaridae) on environmentally and medically important fungi. Experimental and Applied Acarology, 78(1), 49-64.
Tyrophagus putrescentiae	Tyrophagus	Acaridae	Sarcoptiformes	Hyphopichia burtonii	Hyphopichia	Saccharomycetaceae	Saccharomycetales	Saccharomycetes	Ascomycota	Lab			da Silva, G. L., Esswein, I. Z., Heidrich, D., Dresch, F., Maciel, M. J., Pagani, D. M., ... & da Silva, O. S. (2019). Population growth of the stored product pest Tyrophagus putrescentiae (Acari: Acaridae) on environmentally and medically important fungi. Experimental and Applied Acarology, 78(1), 49-64.
Tyrophagus putrescentiae	Tyrophagus	Acaridae	Sarcoptiformes	Penicillium citrinum	Penicillium	Aspergillaceae	Eurotiales	Eurotiomycetes	Ascomycota	Lab			da Silva, G. L., Esswein, I. Z., Heidrich, D., Dresch, F., Maciel, M. J., Pagani, D. M., ... & da Silva, O. S. (2019). Population growth of the stored product pest Tyrophagus putrescentiae (Acari: Acaridae) on environmentally and medically important fungi. Experimental and Applied Acarology, 78(1), 49-64.
Tyrophagus putrescentiae	Tyrophagus	Acaridae	Sarcoptiformes	Rhizopus microsporus [as Rhizopus azygosporus]	Rhizopus	Rhizopodaceae	Mucorales	Mucoromycetes	Mucoromycota	Lab			da Silva, G. L., Esswein, I. Z., Heidrich, D., Dresch, F., Maciel, M. J., Pagani, D. M., ... & da Silva, O. S. (2019). Population growth of the stored product pest Tyrophagus putrescentiae (Acari: Acaridae) on environmentally and medically important fungi. Experimental and Applied Acarology, 78(1), 49-64.
Tyrophagus putrescentiae	Tyrophagus	Acaridae	Sarcoptiformes	Trichophyton mentagrophytes	Trichophyton	Arthrodermataceae	Onygenales	Eurotiomycetes	Ascomycota	Lab			da Silva, G. L., Esswein, I. Z., Heidrich, D., Dresch, F., Maciel, M. J., Pagani, D. M., ... & da Silva, O. S. (2019). Population growth of the stored product pest Tyrophagus putrescentiae (Acari: Acaridae) on environmentally and medically important fungi. Experimental and Applied Acarology, 78(1), 49-64.
Acarus siro	Acarus	Acaridae	Sarcoptiformes	Alternaria alternata	Alternaria	Pleosporaceae	Pleosporales	Dothideomycetes	Ascomycota	Lab			Hubert J, Stejskal V, Kubátová A, Munzbergová Z, Vánová M, Zd’árková E (2003) Mites as selective fungal carriers in stored grain habitats. Exp Appl Acarol 29:69–87
Acarus siro	Acarus	Acaridae	Sarcoptiformes	Aspergillus montevidensis [as Eurotium amstelodami]	Aspergillus	Aspergillaceae	Eurotiales	Eurotiomycetes	Ascomycota	Lab			Hubert J, Stejskal V, Kubátová A, Munzbergová Z, Vánová M, Zd’árková E (2003) Mites as selective fungal carriers in stored grain habitats. Exp Appl Acarol 29:69–87
Acarus siro	Acarus	Acaridae	Sarcoptiformes	Aspergillus versicolor	Aspergillus	Aspergillaceae	Eurotiales	Eurotiomycetes	Ascomycota	Lab			Hubert J, Stejskal V, Kubátová A, Munzbergová Z, Vánová M, Zd’árková E (2003) Mites as selective fungal carriers in stored grain habitats. Exp Appl Acarol 29:69–87
Acarus siro	Acarus	Acaridae	Sarcoptiformes	Aspergillus niger	Aspergillus	Aspergillaceae	Eurotiales	Eurotiomycetes	Ascomycota	Lab			Hubert J, Stejskal V, Kubátová A, Munzbergová Z, Vánová M, Zd’árková E (2003) Mites as selective fungal carriers in stored grain habitats. Exp Appl Acarol 29:69–87
Acarus siro	Acarus	Acaridae	Sarcoptiformes	Cladosporium cladosporioides	Cladosporium	Cladosporiaceae	Cladosporiales	Dothideomycetes	Ascomycota	Lab			Hubert J, Stejskal V, Kubátová A, Munzbergová Z, Vánová M, Zd’árková E (2003) Mites as selective fungal carriers in stored grain habitats. Exp Appl Acarol 29:69–87
Acarus siro	Acarus	Acaridae	Sarcoptiformes	Aspergillus montevidensis [as Eurotium amstelodami]	Aspergillus	Aspergillaceae	Eurotiales	Eurotiomycetes	Ascomycota	Lab			Hubert J, Stejskal V, Kubátová A, Munzbergová Z, Vánová M, Zd’árková E (2003) Mites as selective fungal carriers in stored grain habitats. Exp Appl Acarol 29:69–87
Acarus siro	Acarus	Acaridae	Sarcoptiformes	Lichtheimia corymbifera [as Mycocladus corymbifer]	Lichtheimia	Mycocladaceae	Mucorales	Mucoromycetes	Mucoromycota	Lab			Hubert J, Stejskal V, Kubátová A, Munzbergová Z, Vánová M, Zd’árková E (2003) Mites as selective fungal carriers in stored grain habitats. Exp Appl Acarol 29:69–87
Acarus siro	Acarus	Acaridae	Sarcoptiformes	Penicillium aurantiogriseum	Penicillium	Aspergillaceae	Eurotiales	Eurotiomycetes	Ascomycota	Lab			Hubert J, Stejskal V, Kubátová A, Munzbergová Z, Vánová M, Zd’árková E (2003) Mites as selective fungal carriers in stored grain habitats. Exp Appl Acarol 29:69–87
Lepidoglyphus destructor	Lepidoglyphus	Glycyphagidae	Sarcoptiformes	Alternaria alternata	Alternaria	Pleosporaceae	Pleosporales	Dothideomycetes	Ascomycota	Lab			Hubert J, Stejskal V, Kubátová A, Munzbergová Z, Vánová M, Zd’árková E (2003) Mites as selective fungal carriers in stored grain habitats. Exp Appl Acarol 29:69–87
Lepidoglyphus destructor	Lepidoglyphus	Glycyphagidae	Sarcoptiformes	Aspergillus montevidensis [as Eurotium amstelodami]	Aspergillus	Aspergillaceae	Eurotiales	Eurotiomycetes	Ascomycota	Lab			Hubert J, Stejskal V, Kubátová A, Munzbergová Z, Vánová M, Zd’árková E (2003) Mites as selective fungal carriers in stored grain habitats. Exp Appl Acarol 29:69–87
Lepidoglyphus destructor	Lepidoglyphus	Glycyphagidae	Sarcoptiformes	Aspergillus versicolor	Aspergillus	Aspergillaceae	Eurotiales	Eurotiomycetes	Ascomycota	Lab			Hubert J, Stejskal V, Kubátová A, Munzbergová Z, Vánová M, Zd’árková E (2003) Mites as selective fungal carriers in stored grain habitats. Exp Appl Acarol 29:69–87
Lepidoglyphus destructor	Lepidoglyphus	Glycyphagidae	Sarcoptiformes	Aspergillus niger	Aspergillus	Aspergillaceae	Eurotiales	Eurotiomycetes	Ascomycota	Lab			Hubert J, Stejskal V, Kubátová A, Munzbergová Z, Vánová M, Zd’árková E (2003) Mites as selective fungal carriers in stored grain habitats. Exp Appl Acarol 29:69–87
Lepidoglyphus destructor	Lepidoglyphus	Glycyphagidae	Sarcoptiformes	Cladosporium cladosporioides	Cladosporium	Cladosporiaceae	Cladosporiales	Dothideomycetes	Ascomycota	Lab			Hubert J, Stejskal V, Kubátová A, Munzbergová Z, Vánová M, Zd’árková E (2003) Mites as selective fungal carriers in stored grain habitats. Exp Appl Acarol 29:69–87
Lepidoglyphus destructor	Lepidoglyphus	Glycyphagidae	Sarcoptiformes	Aspergillus montevidensis [as Eurotium amstelodami]	Aspergillus	Aspergillaceae	Eurotiales	Eurotiomycetes	Ascomycota	Lab			Hubert J, Stejskal V, Kubátová A, Munzbergová Z, Vánová M, Zd’árková E (2003) Mites as selective fungal carriers in stored grain habitats. Exp Appl Acarol 29:69–87
Lepidoglyphus destructor	Lepidoglyphus	Glycyphagidae	Sarcoptiformes	Lichtheimia corymbifera [as Mycocladus corymbifer]	Lichtheimia	Mycocladaceae	Mucorales	Mucoromycetes	Mucoromycota	Lab			Hubert J, Stejskal V, Kubátová A, Munzbergová Z, Vánová M, Zd’árková E (2003) Mites as selective fungal carriers in stored grain habitats. Exp Appl Acarol 29:69–87
Lepidoglyphus destructor	Lepidoglyphus	Glycyphagidae	Sarcoptiformes	Penicillium aurantiogriseum	Penicillium	Aspergillaceae	Eurotiales	Eurotiomycetes	Ascomycota	Lab			Hubert J, Stejskal V, Kubátová A, Munzbergová Z, Vánová M, Zd’árková E (2003) Mites as selective fungal carriers in stored grain habitats. Exp Appl Acarol 29:69–87
Tyrophagus putrescentiae	Tyrophagus	Acaridae	Sarcoptiformes	Alternaria alternata	Alternaria	Pleosporaceae	Pleosporales	Dothideomycetes	Ascomycota	Lab			Hubert J, Stejskal V, Kubátová A, Munzbergová Z, Vánová M, Zd’árková E (2003) Mites as selective fungal carriers in stored grain habitats. Exp Appl Acarol 29:69–87
Tyrophagus putrescentiae	Tyrophagus	Acaridae	Sarcoptiformes	Aspergillus montevidensis [as Eurotium amstelodami]	Aspergillus	Aspergillaceae	Eurotiales	Eurotiomycetes	Ascomycota	Lab			Hubert J, Stejskal V, Kubátová A, Munzbergová Z, Vánová M, Zd’árková E (2003) Mites as selective fungal carriers in stored grain habitats. Exp Appl Acarol 29:69–87
Tyrophagus putrescentiae	Tyrophagus	Acaridae	Sarcoptiformes	Aspergillus versicolor	Aspergillus	Aspergillaceae	Eurotiales	Eurotiomycetes	Ascomycota	Lab			Hubert J, Stejskal V, Kubátová A, Munzbergová Z, Vánová M, Zd’árková E (2003) Mites as selective fungal carriers in stored grain habitats. Exp Appl Acarol 29:69–87
Tyrophagus putrescentiae	Tyrophagus	Acaridae	Sarcoptiformes	Aspergillus niger	Aspergillus	Aspergillaceae	Eurotiales	Eurotiomycetes	Ascomycota	Lab			Hubert J, Stejskal V, Kubátová A, Munzbergová Z, Vánová M, Zd’árková E (2003) Mites as selective fungal carriers in stored grain habitats. Exp Appl Acarol 29:69–87
Tyrophagus putrescentiae	Tyrophagus	Acaridae	Sarcoptiformes	Cladosporium cladosporioides	Cladosporium	Cladosporiaceae	Cladosporiales	Dothideomycetes	Ascomycota	Lab			Hubert J, Stejskal V, Kubátová A, Munzbergová Z, Vánová M, Zd’árková E (2003) Mites as selective fungal carriers in stored grain habitats. Exp Appl Acarol 29:69–87
Tyrophagus putrescentiae	Tyrophagus	Acaridae	Sarcoptiformes	Aspergillus montevidensis [as Eurotium amstelodami]	Aspergillus	Aspergillaceae	Eurotiales	Eurotiomycetes	Ascomycota	Lab			Hubert J, Stejskal V, Kubátová A, Munzbergová Z, Vánová M, Zd’árková E (2003) Mites as selective fungal carriers in stored grain habitats. Exp Appl Acarol 29:69–87
Tyrophagus putrescentiae	Tyrophagus	Acaridae	Sarcoptiformes	Lichtheimia corymbifera [as Mycocladus corymbifer]	Lichtheimia	Mycocladaceae	Mucorales	Mucoromycetes	Mucoromycota	Lab			Hubert J, Stejskal V, Kubátová A, Munzbergová Z, Vánová M, Zd’árková E (2003) Mites as selective fungal carriers in stored grain habitats. Exp Appl Acarol 29:69–87
Tyrophagus putrescentiae	Tyrophagus	Acaridae	Sarcoptiformes	Penicillium aurantiogriseum	Penicillium	Aspergillaceae	Eurotiales	Eurotiomycetes	Ascomycota	Lab			Hubert J, Stejskal V, Kubátová A, Munzbergová Z, Vánová M, Zd’árková E (2003) Mites as selective fungal carriers in stored grain habitats. Exp Appl Acarol 29:69–87
Tyrophagus putrescentiae	Tyrophagus	Acaridae	Sarcoptiformes	Penicillium canescens	Penicillium	Aspergillaceae	Eurotiales	Eurotiomycetes	Ascomycota	Lab			Sinha, R. N., & Mills, J. T. (1968). Feeding and reproduction of the grain mite and the mushroom mite on some species of Penicillium. Journal of Economic Entomology, 61(6), 1548-1552.
Tyrophagus putrescentiae	Tyrophagus	Acaridae	Sarcoptiformes	Penicillium chrysogenum	Penicillium	Aspergillaceae	Eurotiales	Eurotiomycetes	Ascomycota	Lab			Sinha, R. N., & Mills, J. T. (1968). Feeding and reproduction of the grain mite and the mushroom mite on some species of Penicillium. Journal of Economic Entomology, 61(6), 1548-1552.
Tyrophagus putrescentiae	Tyrophagus	Acaridae	Sarcoptiformes	Penicillium herquei	Penicillium	Aspergillaceae	Eurotiales	Eurotiomycetes	Ascomycota	Lab			Sinha, R. N., & Mills, J. T. (1968). Feeding and reproduction of the grain mite and the mushroom mite on some species of Penicillium. Journal of Economic Entomology, 61(6), 1548-1552.
Tyrophagus putrescentiae	Tyrophagus	Acaridae	Sarcoptiformes	Penicillium frequentans	Penicillium	Aspergillaceae	Eurotiales	Eurotiomycetes	Ascomycota	Lab			Sinha, R. N., & Mills, J. T. (1968). Feeding and reproduction of the grain mite and the mushroom mite on some species of Penicillium. Journal of Economic Entomology, 61(6), 1548-1552.
Tyrophagus putrescentiae	Tyrophagus	Acaridae	Sarcoptiformes	Penicillium lilacinum	Penicillium	Aspergillaceae	Eurotiales	Eurotiomycetes	Ascomycota	Lab			Sinha, R. N., & Mills, J. T. (1968). Feeding and reproduction of the grain mite and the mushroom mite on some species of Penicillium. Journal of Economic Entomology, 61(6), 1548-1552.
Tyrophagus putrescentiae	Tyrophagus	Acaridae	Sarcoptiformes	Penicillium spinulosum	Penicillium	Aspergillaceae	Eurotiales	Eurotiomycetes	Ascomycota	Lab			Sinha, R. N., & Mills, J. T. (1968). Feeding and reproduction of the grain mite and the mushroom mite on some species of Penicillium. Journal of Economic Entomology, 61(6), 1548-1552.
Tyrophagus putrescentiae	Tyrophagus	Acaridae	Sarcoptiformes	Penicillium thomii	Penicillium	Aspergillaceae	Eurotiales	Eurotiomycetes	Ascomycota	Lab			Sinha, R. N., & Mills, J. T. (1968). Feeding and reproduction of the grain mite and the mushroom mite on some species of Penicillium. Journal of Economic Entomology, 61(6), 1548-1552.
Tyrophagus putrescentiae	Tyrophagus	Acaridae	Sarcoptiformes	Penicillium implicatum	Penicillium	Aspergillaceae	Eurotiales	Eurotiomycetes	Ascomycota	Lab			Sinha, R. N., & Mills, J. T. (1968). Feeding and reproduction of the grain mite and the mushroom mite on some species of Penicillium. Journal of Economic Entomology, 61(6), 1548-1552.
Tyrophagus putrescentiae	Tyrophagus	Acaridae	Sarcoptiformes		Mucor	Mucoraceae	Mucorales	Mucoromycetes	Mucoromycota	Lab			Smrž, J., Soukalová, H., ?atská, V., & Hubert, J. (2016). Feeding patterns of Tyrophagus putrescentiae (Sarcoptiformes: Acaridae) indicate that mycophagy is not a single and homogeneous category of nutritional biology. Journal of Insect Science, 16(1), 94.
Tyrophagus putrescentiae	Tyrophagus	Acaridae	Sarcoptiformes	Alternaria alternata	Alternaria	Pleosporaceae	Pleosporales	Dothideomycetes	Ascomycota	Lab			Smrž, J., Soukalová, H., ?atská, V., & Hubert, J. (2016). Feeding patterns of Tyrophagus putrescentiae (Sarcoptiformes: Acaridae) indicate that mycophagy is not a single and homogeneous category of nutritional biology. Journal of Insect Science, 16(1), 94.
Tyrophagus putrescentiae	Tyrophagus	Acaridae	Sarcoptiformes	Penicillium claviforme	Penicillium	Aspergillaceae	Eurotiales	Eurotiomycetes	Ascomycota	Lab			Smrž, J., Soukalová, H., ?atská, V., & Hubert, J. (2016). Feeding patterns of Tyrophagus putrescentiae (Sarcoptiformes: Acaridae) indicate that mycophagy is not a single and homogeneous category of nutritional biology. Journal of Insect Science, 16(1), 94.
Tyrophagus putrescentiae	Tyrophagus	Acaridae	Sarcoptiformes	Penicillium griseofulvum	Penicillium	Aspergillaceae	Eurotiales	Eurotiomycetes	Ascomycota	Lab			Smrž, J., Soukalová, H., ?atská, V., & Hubert, J. (2016). Feeding patterns of Tyrophagus putrescentiae (Sarcoptiformes: Acaridae) indicate that mycophagy is not a single and homogeneous category of nutritional biology. Journal of Insect Science, 16(1), 94.
Tyrophagus putrescentiae	Tyrophagus	Acaridae	Sarcoptiformes		Verticillium	Plectosphaerellaceae	Glomerellales	Sordariomycetes	Ascomycota	Lab			Smrž, J., Soukalová, H., ?atská, V., & Hubert, J. (2016). Feeding patterns of Tyrophagus putrescentiae (Sarcoptiformes: Acaridae) indicate that mycophagy is not a single and homogeneous category of nutritional biology. Journal of Insect Science, 16(1), 94.
Steganacarus magnus	Steganacarus	Steganacaridae	Sarcoptiformes	Cladosporium herbarum	Cladosporium	Cladosporiaceae	Cladosporiales	Dothideomycetes	Ascomycota	Lab			Maraun, M., Migge, S., Schaefer, M., & Scheu, S. (1998). Selection of microfungal food by six oribatid mite species (Oribatida, Acari) from two different beech forests. Pedobiologia, 42(3), 232-240.
Steganacarus magnus	Steganacarus	Steganacaridae	Sarcoptiformes	Trichoderma viride	Trichoderma	Hypocreaceae	Hypocreales	Sordariomycetes	Ascomycota	Lab			Maraun, M., Migge, S., Schaefer, M., & Scheu, S. (1998). Selection of microfungal food by six oribatid mite species (Oribatida, Acari) from two different beech forests. Pedobiologia, 42(3), 232-240.
Steganacarus magnus	Steganacarus	Steganacaridae	Sarcoptiformes	Mortierella elongata	Mortierella	Mortierellaceae	Mortierellales	Mortierellomycetes	Mucoromycota	Lab			Maraun, M., Migge, S., Schaefer, M., & Scheu, S. (1998). Selection of microfungal food by six oribatid mite species (Oribatida, Acari) from two different beech forests. Pedobiologia, 42(3), 232-240.
Steganacarus magnus	Steganacarus	Steganacaridae	Sarcoptiformes	Mucor hiemalis	Mucor	Mucoraceae	Mucorales	Mucoromycetes	Mucoromycota	Lab			Maraun, M., Migge, S., Schaefer, M., & Scheu, S. (1998). Selection of microfungal food by six oribatid mite species (Oribatida, Acari) from two different beech forests. Pedobiologia, 42(3), 232-240.
Acrogalumna longipluma	Acrogalumna	Galumnidae	Sarcoptiformes	Cladosporium herbarum	Cladosporium	Cladosporiaceae	Cladosporiales	Dothideomycetes	Ascomycota	Lab			Maraun, M., Migge, S., Schaefer, M., & Scheu, S. (1998). Selection of microfungal food by six oribatid mite species (Oribatida, Acari) from two different beech forests. Pedobiologia, 42(3), 232-240.
Acrogalumna longipluma	Acrogalumna	Galumnidae	Sarcoptiformes	Trichoderma viride	Trichoderma	Hypocreaceae	Hypocreales	Sordariomycetes	Ascomycota	Lab			Maraun, M., Migge, S., Schaefer, M., & Scheu, S. (1998). Selection of microfungal food by six oribatid mite species (Oribatida, Acari) from two different beech forests. Pedobiologia, 42(3), 232-240.
Acrogalumna longipluma	Acrogalumna	Galumnidae	Sarcoptiformes	Mortierella elongata	Mortierella	Mortierellaceae	Mortierellales	Mortierellomycetes	Mucoromycota	Lab			Maraun, M., Migge, S., Schaefer, M., & Scheu, S. (1998). Selection of microfungal food by six oribatid mite species (Oribatida, Acari) from two different beech forests. Pedobiologia, 42(3), 232-240.
Hypodamaeus riparius	Hypodamaeus	Damaeidae	Acariformes	Cladosporium herbarum	Cladosporium	Cladosporiaceae	Cladosporiales	Dothideomycetes	Ascomycota	Lab			Maraun, M., Migge, S., Schaefer, M., & Scheu, S. (1998). Selection of microfungal food by six oribatid mite species (Oribatida, Acari) from two different beech forests. Pedobiologia, 42(3), 232-240.
Hypodamaeus riparius	Hypodamaeus	Damaeidae	Acariformes	Trichoderma viride	Trichoderma	Hypocreaceae	Hypocreales	Sordariomycetes	Ascomycota	Lab			Maraun, M., Migge, S., Schaefer, M., & Scheu, S. (1998). Selection of microfungal food by six oribatid mite species (Oribatida, Acari) from two different beech forests. Pedobiologia, 42(3), 232-240.
Hypodamaeus riparius	Hypodamaeus	Damaeidae	Acariformes	Linnemannia elongata [as Mortierella elongata]	Linnemannia	Mortierellaceae	Mortierellales	Mortierellomycetes	Mucoromycota	Lab			Maraun, M., Migge, S., Schaefer, M., & Scheu, S. (1998). Selection of microfungal food by six oribatid mite species (Oribatida, Acari) from two different beech forests. Pedobiologia, 42(3), 232-240.
Hypodamaeus riparius	Hypodamaeus	Damaeidae	Acariformes	Mucor hiemalis	Mucor	Mucoraceae	Mucorales	Mucoromycetes	Mucoromycota	Lab			Maraun, M., Migge, S., Schaefer, M., & Scheu, S. (1998). Selection of microfungal food by six oribatid mite species (Oribatida, Acari) from two different beech forests. Pedobiologia, 42(3), 232-240.
Hypodamaeus riparius	Hypodamaeus	Damaeidae	Acariformes		Penicillium	Aspergillaceae	Eurotiales	Eurotiomycetes	Ascomycota	Lab			Maraun, M., Migge, S., Schaefer, M., & Scheu, S. (1998). Selection of microfungal food by six oribatid mite species (Oribatida, Acari) from two different beech forests. Pedobiologia, 42(3), 232-240.
Cepheus dentatus	Cepheus	Compactozetidae	Sarcoptiformes	Cladosporium cladosporioides	Cladosporium	Cladosporiaceae	Cladosporiales	Dothideomycetes	Ascomycota	Lab			Maraun, M., Migge, S., Schaefer, M., & Scheu, S. (1998). Selection of microfungal food by six oribatid mite species (Oribatida, Acari) from two different beech forests. Pedobiologia, 42(3), 232-240.
Cepheus dentatus	Cepheus	Compactozetidae	Sarcoptiformes	Umbelopsis ramanniana [as Mortierella ramanniana]	Umbelopsis	Mortierellaceae	Mortierellales	Mortierellomycetes	Mucoromycota	Lab			Maraun, M., Migge, S., Schaefer, M., & Scheu, S. (1998). Selection of microfungal food by six oribatid mite species (Oribatida, Acari) from two different beech forests. Pedobiologia, 42(3), 232-240.
Cepheus dentatus	Cepheus	Compactozetidae	Sarcoptiformes	Mucor hiemalis	Mucor	Mucoraceae	Mucorales	Mucoromycetes	Mucoromycota	Lab			Maraun, M., Migge, S., Schaefer, M., & Scheu, S. (1998). Selection of microfungal food by six oribatid mite species (Oribatida, Acari) from two different beech forests. Pedobiologia, 42(3), 232-240.
Nothrus silvestris	Nothrus	Nothridae	Sarcoptiformes	Cladosporium cladosporioides	Cladosporium	Cladosporiaceae	Cladosporiales	Dothideomycetes	Ascomycota	Lab			Maraun, M., Migge, S., Schaefer, M., & Scheu, S. (1998). Selection of microfungal food by six oribatid mite species (Oribatida, Acari) from two different beech forests. Pedobiologia, 42(3), 232-240.
Nothrus silvestris	Nothrus	Nothridae	Sarcoptiformes	Umbelopsis ramanniana [as Mortierella ramanniana]	Umbelopsis	Mortierellaceae	Mortierellales	Mortierellomycetes	Mucoromycota	Lab			Maraun, M., Migge, S., Schaefer, M., & Scheu, S. (1998). Selection of microfungal food by six oribatid mite species (Oribatida, Acari) from two different beech forests. Pedobiologia, 42(3), 232-240.
Nothrus silvestris	Nothrus	Nothridae	Sarcoptiformes	Mucor hiemalis	Mucor	Mucoraceae	Mucorales	Mucoromycetes	Mucoromycota	Lab			Maraun, M., Migge, S., Schaefer, M., & Scheu, S. (1998). Selection of microfungal food by six oribatid mite species (Oribatida, Acari) from two different beech forests. Pedobiologia, 42(3), 232-240.
Nothrus silvestris	Nothrus	Nothridae	Sarcoptiformes		Penicillium	Aspergillaceae	Eurotiales	Eurotiomycetes	Ascomycota	Lab			Maraun, M., Migge, S., Schaefer, M., & Scheu, S. (1998). Selection of microfungal food by six oribatid mite species (Oribatida, Acari) from two different beech forests. Pedobiologia, 42(3), 232-240.
Hypochthonius rufulus	Hypochthonius	Hypochthoniidae	Sarcoptiformes	Cladosporium cladosporioides	Cladosporium	Cladosporiaceae	Cladosporiales	Dothideomycetes	Ascomycota	Lab			Maraun, M., Migge, S., Schaefer, M., & Scheu, S. (1998). Selection of microfungal food by six oribatid mite species (Oribatida, Acari) from two different beech forests. Pedobiologia, 42(3), 232-240.
Hypochthonius rufulus	Hypochthonius	Hypochthoniidae	Sarcoptiformes	Umbelopsis ramanniana [as Mortierella ramanniana]	Umbelopsis	Mortierellaceae	Mortierellales	Mortierellomycetes	Mucoromycota	Lab			Maraun, M., Migge, S., Schaefer, M., & Scheu, S. (1998). Selection of microfungal food by six oribatid mite species (Oribatida, Acari) from two different beech forests. Pedobiologia, 42(3), 232-240.
Hypochthonius rufulus	Hypochthonius	Hypochthoniidae	Sarcoptiformes	Mucor hiemalis	Mucor	Mucoraceae	Mucorales	Mucoromycetes	Mucoromycota	Lab			Maraun, M., Migge, S., Schaefer, M., & Scheu, S. (1998). Selection of microfungal food by six oribatid mite species (Oribatida, Acari) from two different beech forests. Pedobiologia, 42(3), 232-240.
Hypochthonius rufulus	Hypochthonius	Hypochthoniidae	Sarcoptiformes		Penicillium	Aspergillaceae	Eurotiales	Eurotiomycetes	Ascomycota	Lab			Maraun, M., Migge, S., Schaefer, M., & Scheu, S. (1998). Selection of microfungal food by six oribatid mite species (Oribatida, Acari) from two different beech forests. Pedobiologia, 42(3), 232-240.
Achipteria coleoptrata	Achipteria	Achipteriidae	Sarcoptiformes	Alternaria alternata	Alternaria	Pleosporaceae	Pleosporales	Dothideomycetes	Ascomycota	Lab			Schneider, K., & Maraun, M. (2005). Feeding preferences among dark pigmented fungal taxa (“Dematiacea”) indicate limited trophic niche differentiation of oribatid mites (Oribatida, Acari). Pedobiologia, 49(1), 61-67.
Achipteria coleoptrata	Achipteria	Achipteriidae	Sarcoptiformes	Curvularia spicifera [as Bipolaris spicifera]	Curvularia	Pleosporaceae	Pleosporales	Dothideomycetes	Ascomycota	Lab			Schneider, K., & Maraun, M. (2005). Feeding preferences among dark pigmented fungal taxa (“Dematiacea”) indicate limited trophic niche differentiation of oribatid mites (Oribatida, Acari). Pedobiologia, 49(1), 61-67.
Achipteria coleoptrata	Achipteria	Achipteriidae	Sarcoptiformes		Chloridium	Chaetosphaeriaceae	Chaetosphaeriales	Sordariomycetes	Ascomycota	Lab			Schneider, K., & Maraun, M. (2005). Feeding preferences among dark pigmented fungal taxa (“Dematiacea”) indicate limited trophic niche differentiation of oribatid mites (Oribatida, Acari). Pedobiologia, 49(1), 61-67.
Achipteria coleoptrata	Achipteria	Achipteriidae	Sarcoptiformes		Cladosporium	Cladosporiaceae	Cladosporiales	Dothideomycetes	Ascomycota	Lab			Schneider, K., & Maraun, M. (2005). Feeding preferences among dark pigmented fungal taxa (“Dematiacea”) indicate limited trophic niche differentiation of oribatid mites (Oribatida, Acari). Pedobiologia, 49(1), 61-67.
Achipteria coleoptrata	Achipteria	Achipteriidae	Sarcoptiformes		Codinaea	Chaetosphaeriaceae	Chaetosphaeriales	Sordariomycetes	Ascomycota	Lab			Schneider, K., & Maraun, M. (2005). Feeding preferences among dark pigmented fungal taxa (“Dematiacea”) indicate limited trophic niche differentiation of oribatid mites (Oribatida, Acari). Pedobiologia, 49(1), 61-67.
Achipteria coleoptrata	Achipteria	Achipteriidae	Sarcoptiformes		Oidiodendron	Myxotrichaceae	Helotiales	Leotiomycetes	Ascomycota	Lab			Schneider, K., & Maraun, M. (2005). Feeding preferences among dark pigmented fungal taxa (“Dematiacea”) indicate limited trophic niche differentiation of oribatid mites (Oribatida, Acari). Pedobiologia, 49(1), 61-67.
Achipteria coleoptrata	Achipteria	Achipteriidae	Sarcoptiformes	Phialophora verrucosa	Phialophora	Herpotrichiellaceae	Chaetothyriales	Eurotiomycetes	Ascomycota	Lab			Schneider, K., & Maraun, M. (2005). Feeding preferences among dark pigmented fungal taxa (“Dematiacea”) indicate limited trophic niche differentiation of oribatid mites (Oribatida, Acari). Pedobiologia, 49(1), 61-67.
Achipteria coleoptrata	Achipteria	Achipteriidae	Sarcoptiformes		Ulocladium	Pleosporaceae	Pleosporales	Dothideomycetes	Ascomycota	Lab			Schneider, K., & Maraun, M. (2005). Feeding preferences among dark pigmented fungal taxa (“Dematiacea”) indicate limited trophic niche differentiation of oribatid mites (Oribatida, Acari). Pedobiologia, 49(1), 61-67.
Achipteria coleoptrata	Achipteria	Achipteriidae	Sarcoptiformes	Aureobasidium pullulans	Aureobasidium	Saccotheciaceae	Dothideales	Dothideomycetes	Ascomycota	Lab			Schneider, K., & Maraun, M. (2005). Feeding preferences among dark pigmented fungal taxa (“Dematiacea”) indicate limited trophic niche differentiation of oribatid mites (Oribatida, Acari). Pedobiologia, 49(1), 61-67.
Achipteria coleoptrata	Achipteria	Achipteriidae	Sarcoptiformes	Umbelopsis ramanniana [as Mortierella ramanniana]	Umbelopsis	Mortierellaceae	Mortierellales	Mortierellomycetes	Mucoromycota	Lab			Schneider, K., & Maraun, M. (2005). Feeding preferences among dark pigmented fungal taxa (“Dematiacea”) indicate limited trophic niche differentiation of oribatid mites (Oribatida, Acari). Pedobiologia, 49(1), 61-67.
	Carabodes	Carabodidae	Sarcoptiformes	Alternaria alternata	Alternaria	Pleosporaceae	Pleosporales	Dothideomycetes	Ascomycota	Lab			Schneider, K., & Maraun, M. (2005). Feeding preferences among dark pigmented fungal taxa (“Dematiacea”) indicate limited trophic niche differentiation of oribatid mites (Oribatida, Acari). Pedobiologia, 49(1), 61-67.
	Carabodes	Carabodidae	Sarcoptiformes	Curvularia spicifera [as Bipolaris spicifera]	Curvularia	Pleosporaceae	Pleosporales	Dothideomycetes	Ascomycota	Lab			Schneider, K., & Maraun, M. (2005). Feeding preferences among dark pigmented fungal taxa (“Dematiacea”) indicate limited trophic niche differentiation of oribatid mites (Oribatida, Acari). Pedobiologia, 49(1), 61-67.
	Carabodes	Carabodidae	Sarcoptiformes		Chloridium	Chaetosphaeriaceae	Chaetosphaeriales	Sordariomycetes	Ascomycota	Lab			Schneider, K., & Maraun, M. (2005). Feeding preferences among dark pigmented fungal taxa (“Dematiacea”) indicate limited trophic niche differentiation of oribatid mites (Oribatida, Acari). Pedobiologia, 49(1), 61-67.
	Carabodes	Carabodidae	Sarcoptiformes		Cladosporium	Cladosporiaceae	Cladosporiales	Dothideomycetes	Ascomycota	Lab			Schneider, K., & Maraun, M. (2005). Feeding preferences among dark pigmented fungal taxa (“Dematiacea”) indicate limited trophic niche differentiation of oribatid mites (Oribatida, Acari). Pedobiologia, 49(1), 61-67.
	Carabodes	Carabodidae	Sarcoptiformes		Codinaea	Chaetosphaeriaceae	Chaetosphaeriales	Sordariomycetes	Ascomycota	Lab			Schneider, K., & Maraun, M. (2005). Feeding preferences among dark pigmented fungal taxa (“Dematiacea”) indicate limited trophic niche differentiation of oribatid mites (Oribatida, Acari). Pedobiologia, 49(1), 61-67.
	Carabodes	Carabodidae	Sarcoptiformes		Oidiodendron	Myxotrichaceae	Helotiales	Leotiomycetes	Ascomycota	Lab			Schneider, K., & Maraun, M. (2005). Feeding preferences among dark pigmented fungal taxa (“Dematiacea”) indicate limited trophic niche differentiation of oribatid mites (Oribatida, Acari). Pedobiologia, 49(1), 61-67.
	Carabodes	Carabodidae	Sarcoptiformes	Phialophora verrucosa	Phialophora	Herpotrichiellaceae	Chaetothyriales	Eurotiomycetes	Ascomycota	Lab			Schneider, K., & Maraun, M. (2005). Feeding preferences among dark pigmented fungal taxa (“Dematiacea”) indicate limited trophic niche differentiation of oribatid mites (Oribatida, Acari). Pedobiologia, 49(1), 61-67.
	Carabodes	Carabodidae	Sarcoptiformes		Ulocladium	Pleosporaceae	Pleosporales	Dothideomycetes	Ascomycota	Lab			Schneider, K., & Maraun, M. (2005). Feeding preferences among dark pigmented fungal taxa (“Dematiacea”) indicate limited trophic niche differentiation of oribatid mites (Oribatida, Acari). Pedobiologia, 49(1), 61-67.
	Carabodes	Carabodidae	Sarcoptiformes	Aureobasidium pullulans	Aureobasidium	Saccotheciaceae	Dothideales	Dothideomycetes	Ascomycota	Lab			Schneider, K., & Maraun, M. (2005). Feeding preferences among dark pigmented fungal taxa (“Dematiacea”) indicate limited trophic niche differentiation of oribatid mites (Oribatida, Acari). Pedobiologia, 49(1), 61-67.
	Carabodes	Carabodidae	Sarcoptiformes	Umbelopsis ramanniana [as Mortierella ramanniana]	Umbelopsis	Mortierellaceae	Mortierellales	Mortierellomycetes	Mucoromycota	Lab			Schneider, K., & Maraun, M. (2005). Feeding preferences among dark pigmented fungal taxa (“Dematiacea”) indicate limited trophic niche differentiation of oribatid mites (Oribatida, Acari). Pedobiologia, 49(1), 61-67.
Hypochthonius rufulus	Hypochthonius	Hypochthoniidae	Sarcoptiformes	Alternaria alternata	Alternaria	Pleosporaceae	Pleosporales	Dothideomycetes	Ascomycota	Lab			Schneider, K., & Maraun, M. (2005). Feeding preferences among dark pigmented fungal taxa (“Dematiacea”) indicate limited trophic niche differentiation of oribatid mites (Oribatida, Acari). Pedobiologia, 49(1), 61-67.
Hypochthonius rufulus	Hypochthonius	Hypochthoniidae	Sarcoptiformes	Curvularia spicifera [as Bipolaris spicifera]	Curvularia	Pleosporaceae	Pleosporales	Dothideomycetes	Ascomycota	Lab			Schneider, K., & Maraun, M. (2005). Feeding preferences among dark pigmented fungal taxa (“Dematiacea”) indicate limited trophic niche differentiation of oribatid mites (Oribatida, Acari). Pedobiologia, 49(1), 61-67.
Hypochthonius rufulus	Hypochthonius	Hypochthoniidae	Sarcoptiformes		Chloridium	Chaetosphaeriaceae	Chaetosphaeriales	Sordariomycetes	Ascomycota	Lab			Schneider, K., & Maraun, M. (2005). Feeding preferences among dark pigmented fungal taxa (“Dematiacea”) indicate limited trophic niche differentiation of oribatid mites (Oribatida, Acari). Pedobiologia, 49(1), 61-67.
Hypochthonius rufulus	Hypochthonius	Hypochthoniidae	Sarcoptiformes		Cladosporium	Cladosporiaceae	Cladosporiales	Dothideomycetes	Ascomycota	Lab			Schneider, K., & Maraun, M. (2005). Feeding preferences among dark pigmented fungal taxa (“Dematiacea”) indicate limited trophic niche differentiation of oribatid mites (Oribatida, Acari). Pedobiologia, 49(1), 61-67.
Hypochthonius rufulus	Hypochthonius	Hypochthoniidae	Sarcoptiformes		Codinaea	Chaetosphaeriaceae	Chaetosphaeriales	Sordariomycetes	Ascomycota	Lab			Schneider, K., & Maraun, M. (2005). Feeding preferences among dark pigmented fungal taxa (“Dematiacea”) indicate limited trophic niche differentiation of oribatid mites (Oribatida, Acari). Pedobiologia, 49(1), 61-67.
Hypochthonius rufulus	Hypochthonius	Hypochthoniidae	Sarcoptiformes		Oidiodendron	Myxotrichaceae	Helotiales	Leotiomycetes	Ascomycota	Lab			Schneider, K., & Maraun, M. (2005). Feeding preferences among dark pigmented fungal taxa (“Dematiacea”) indicate limited trophic niche differentiation of oribatid mites (Oribatida, Acari). Pedobiologia, 49(1), 61-67.
Hypochthonius rufulus	Hypochthonius	Hypochthoniidae	Sarcoptiformes	Phialophora verrucosa	Phialophora	Herpotrichiellaceae	Chaetothyriales	Eurotiomycetes	Ascomycota	Lab			Schneider, K., & Maraun, M. (2005). Feeding preferences among dark pigmented fungal taxa (“Dematiacea”) indicate limited trophic niche differentiation of oribatid mites (Oribatida, Acari). Pedobiologia, 49(1), 61-67.
Hypochthonius rufulus	Hypochthonius	Hypochthoniidae	Sarcoptiformes		Ulocladium	Pleosporaceae	Pleosporales	Dothideomycetes	Ascomycota	Lab			Schneider, K., & Maraun, M. (2005). Feeding preferences among dark pigmented fungal taxa (“Dematiacea”) indicate limited trophic niche differentiation of oribatid mites (Oribatida, Acari). Pedobiologia, 49(1), 61-67.
Hypochthonius rufulus	Hypochthonius	Hypochthoniidae	Sarcoptiformes	Aureobasidium pullulans	Aureobasidium	Saccotheciaceae	Dothideales	Dothideomycetes	Ascomycota	Lab			Schneider, K., & Maraun, M. (2005). Feeding preferences among dark pigmented fungal taxa (“Dematiacea”) indicate limited trophic niche differentiation of oribatid mites (Oribatida, Acari). Pedobiologia, 49(1), 61-67.
Hypochthonius rufulus	Hypochthonius	Hypochthoniidae	Sarcoptiformes	Umbelopsis ramanniana [as Mortierella ramanniana]	Umbelopsis	Mortierellaceae	Mortierellales	Mortierellomycetes	Mucoromycota	Lab			Schneider, K., & Maraun, M. (2005). Feeding preferences among dark pigmented fungal taxa (“Dematiacea”) indicate limited trophic niche differentiation of oribatid mites (Oribatida, Acari). Pedobiologia, 49(1), 61-67.
Liacarus subterraneus	Liacarus	Liacaridae	Sarcoptiformes	Alternaria alternata	Alternaria	Pleosporaceae	Pleosporales	Dothideomycetes	Ascomycota	Lab			Schneider, K., & Maraun, M. (2005). Feeding preferences among dark pigmented fungal taxa (“Dematiacea”) indicate limited trophic niche differentiation of oribatid mites (Oribatida, Acari). Pedobiologia, 49(1), 61-67.
Liacarus subterraneus	Liacarus	Liacaridae	Sarcoptiformes	Curvularia spicifera [as Bipolaris spicifera]	Curvularia	Pleosporaceae	Pleosporales	Dothideomycetes	Ascomycota	Lab			Schneider, K., & Maraun, M. (2005). Feeding preferences among dark pigmented fungal taxa (“Dematiacea”) indicate limited trophic niche differentiation of oribatid mites (Oribatida, Acari). Pedobiologia, 49(1), 61-67.
Liacarus subterraneus	Liacarus	Liacaridae	Sarcoptiformes		Chloridium	Chaetosphaeriaceae	Chaetosphaeriales	Sordariomycetes	Ascomycota	Lab			Schneider, K., & Maraun, M. (2005). Feeding preferences among dark pigmented fungal taxa (“Dematiacea”) indicate limited trophic niche differentiation of oribatid mites (Oribatida, Acari). Pedobiologia, 49(1), 61-67.
Liacarus subterraneus	Liacarus	Liacaridae	Sarcoptiformes		Cladosporium	Cladosporiaceae	Cladosporiales	Dothideomycetes	Ascomycota	Lab			Schneider, K., & Maraun, M. (2005). Feeding preferences among dark pigmented fungal taxa (“Dematiacea”) indicate limited trophic niche differentiation of oribatid mites (Oribatida, Acari). Pedobiologia, 49(1), 61-67.
Liacarus subterraneus	Liacarus	Liacaridae	Sarcoptiformes		Codinaea	Chaetosphaeriaceae	Chaetosphaeriales	Sordariomycetes	Ascomycota	Lab			Schneider, K., & Maraun, M. (2005). Feeding preferences among dark pigmented fungal taxa (“Dematiacea”) indicate limited trophic niche differentiation of oribatid mites (Oribatida, Acari). Pedobiologia, 49(1), 61-67.
Liacarus subterraneus	Liacarus	Liacaridae	Sarcoptiformes		Oidiodendron	Myxotrichaceae	Helotiales	Leotiomycetes	Ascomycota	Lab			Schneider, K., & Maraun, M. (2005). Feeding preferences among dark pigmented fungal taxa (“Dematiacea”) indicate limited trophic niche differentiation of oribatid mites (Oribatida, Acari). Pedobiologia, 49(1), 61-67.
Liacarus subterraneus	Liacarus	Liacaridae	Sarcoptiformes	Phialophora verrucosa	Phialophora	Herpotrichiellaceae	Chaetothyriales	Eurotiomycetes	Ascomycota	Lab			Schneider, K., & Maraun, M. (2005). Feeding preferences among dark pigmented fungal taxa (“Dematiacea”) indicate limited trophic niche differentiation of oribatid mites (Oribatida, Acari). Pedobiologia, 49(1), 61-67.
Liacarus subterraneus	Liacarus	Liacaridae	Sarcoptiformes		Ulocladium	Pleosporaceae	Pleosporales	Dothideomycetes	Ascomycota	Lab			Schneider, K., & Maraun, M. (2005). Feeding preferences among dark pigmented fungal taxa (“Dematiacea”) indicate limited trophic niche differentiation of oribatid mites (Oribatida, Acari). Pedobiologia, 49(1), 61-67.
Liacarus subterraneus	Liacarus	Liacaridae	Sarcoptiformes	Aureobasidium pullulans	Aureobasidium	Saccotheciaceae	Dothideales	Dothideomycetes	Ascomycota	Lab			Schneider, K., & Maraun, M. (2005). Feeding preferences among dark pigmented fungal taxa (“Dematiacea”) indicate limited trophic niche differentiation of oribatid mites (Oribatida, Acari). Pedobiologia, 49(1), 61-67.
Liacarus subterraneus	Liacarus	Liacaridae	Sarcoptiformes	Umbelopsis ramanniana [as Mortierella ramanniana]	Umbelopsis	Mortierellaceae	Mortierellales	Mortierellomycetes	Mucoromycota	Lab			Schneider, K., & Maraun, M. (2005). Feeding preferences among dark pigmented fungal taxa (“Dematiacea”) indicate limited trophic niche differentiation of oribatid mites (Oribatida, Acari). Pedobiologia, 49(1), 61-67.
Oribatella quadricornuta	Oribatella	Oribatellidae	Sarcoptiformes	Alternaria alternata	Alternaria	Pleosporaceae	Pleosporales	Dothideomycetes	Ascomycota	Lab			Schneider, K., & Maraun, M. (2005). Feeding preferences among dark pigmented fungal taxa (“Dematiacea”) indicate limited trophic niche differentiation of oribatid mites (Oribatida, Acari). Pedobiologia, 49(1), 61-67.
Oribatella quadricornuta	Oribatella	Oribatellidae	Sarcoptiformes	Curvularia spicifera [as Bipolaris spicifera]	Curvularia	Pleosporaceae	Pleosporales	Dothideomycetes	Ascomycota	Lab			Schneider, K., & Maraun, M. (2005). Feeding preferences among dark pigmented fungal taxa (“Dematiacea”) indicate limited trophic niche differentiation of oribatid mites (Oribatida, Acari). Pedobiologia, 49(1), 61-67.
Oribatella quadricornuta	Oribatella	Oribatellidae	Sarcoptiformes		Chloridium	Chaetosphaeriaceae	Chaetosphaeriales	Sordariomycetes	Ascomycota	Lab			Schneider, K., & Maraun, M. (2005). Feeding preferences among dark pigmented fungal taxa (“Dematiacea”) indicate limited trophic niche differentiation of oribatid mites (Oribatida, Acari). Pedobiologia, 49(1), 61-67.
Oribatella quadricornuta	Oribatella	Oribatellidae	Sarcoptiformes		Cladosporium	Cladosporiaceae	Cladosporiales	Dothideomycetes	Ascomycota	Lab			Schneider, K., & Maraun, M. (2005). Feeding preferences among dark pigmented fungal taxa (“Dematiacea”) indicate limited trophic niche differentiation of oribatid mites (Oribatida, Acari). Pedobiologia, 49(1), 61-67.
Oribatella quadricornuta	Oribatella	Oribatellidae	Sarcoptiformes		Codinaea	Chaetosphaeriaceae	Chaetosphaeriales	Sordariomycetes	Ascomycota	Lab			Schneider, K., & Maraun, M. (2005). Feeding preferences among dark pigmented fungal taxa (“Dematiacea”) indicate limited trophic niche differentiation of oribatid mites (Oribatida, Acari). Pedobiologia, 49(1), 61-67.
Oribatella quadricornuta	Oribatella	Oribatellidae	Sarcoptiformes		Oidiodendron	Myxotrichaceae	Helotiales	Leotiomycetes	Ascomycota	Lab			Schneider, K., & Maraun, M. (2005). Feeding preferences among dark pigmented fungal taxa (“Dematiacea”) indicate limited trophic niche differentiation of oribatid mites (Oribatida, Acari). Pedobiologia, 49(1), 61-67.
Oribatella quadricornuta	Oribatella	Oribatellidae	Sarcoptiformes	Phialophora verrucosa	Phialophora	Herpotrichiellaceae	Chaetothyriales	Eurotiomycetes	Ascomycota	Lab			Schneider, K., & Maraun, M. (2005). Feeding preferences among dark pigmented fungal taxa (“Dematiacea”) indicate limited trophic niche differentiation of oribatid mites (Oribatida, Acari). Pedobiologia, 49(1), 61-67.
Oribatella quadricornuta	Oribatella	Oribatellidae	Sarcoptiformes		Ulocladium	Pleosporaceae	Pleosporales	Dothideomycetes	Ascomycota	Lab			Schneider, K., & Maraun, M. (2005). Feeding preferences among dark pigmented fungal taxa (“Dematiacea”) indicate limited trophic niche differentiation of oribatid mites (Oribatida, Acari). Pedobiologia, 49(1), 61-67.
Oribatella quadricornuta	Oribatella	Oribatellidae	Sarcoptiformes	Aureobasidium pullulans	Aureobasidium	Saccotheciaceae	Dothideales	Dothideomycetes	Ascomycota	Lab			Schneider, K., & Maraun, M. (2005). Feeding preferences among dark pigmented fungal taxa (“Dematiacea”) indicate limited trophic niche differentiation of oribatid mites (Oribatida, Acari). Pedobiologia, 49(1), 61-67.
Oribatella quadricornuta	Oribatella	Oribatellidae	Sarcoptiformes	Umbelopsis ramanniana [as Mortierella ramanniana]	Umbelopsis	Mortierellaceae	Mortierellales	Mortierellomycetes	Mucoromycota	Lab			Schneider, K., & Maraun, M. (2005). Feeding preferences among dark pigmented fungal taxa (“Dematiacea”) indicate limited trophic niche differentiation of oribatid mites (Oribatida, Acari). Pedobiologia, 49(1), 61-67.
Steganacarus magnus	Steganacarus	Phthiracaridae	Sarcoptiformes	Alternaria alternata	Alternaria	Pleosporaceae	Pleosporales	Dothideomycetes	Ascomycota	Lab			Schneider, K., & Maraun, M. (2005). Feeding preferences among dark pigmented fungal taxa (“Dematiacea”) indicate limited trophic niche differentiation of oribatid mites (Oribatida, Acari). Pedobiologia, 49(1), 61-67.
Steganacarus magnus	Steganacarus	Phthiracaridae	Sarcoptiformes	Curvularia spicifera [as Bipolaris spicifera]	Curvularia	Pleosporaceae	Pleosporales	Dothideomycetes	Ascomycota	Lab			Schneider, K., & Maraun, M. (2005). Feeding preferences among dark pigmented fungal taxa (“Dematiacea”) indicate limited trophic niche differentiation of oribatid mites (Oribatida, Acari). Pedobiologia, 49(1), 61-67.
Steganacarus magnus	Steganacarus	Phthiracaridae	Sarcoptiformes		Chloridium	Chaetosphaeriaceae	Chaetosphaeriales	Sordariomycetes	Ascomycota	Lab			Schneider, K., & Maraun, M. (2005). Feeding preferences among dark pigmented fungal taxa (“Dematiacea”) indicate limited trophic niche differentiation of oribatid mites (Oribatida, Acari). Pedobiologia, 49(1), 61-67.
Steganacarus magnus	Steganacarus	Phthiracaridae	Sarcoptiformes		Cladosporium	Cladosporiaceae	Cladosporiales	Dothideomycetes	Ascomycota	Lab			Schneider, K., & Maraun, M. (2005). Feeding preferences among dark pigmented fungal taxa (“Dematiacea”) indicate limited trophic niche differentiation of oribatid mites (Oribatida, Acari). Pedobiologia, 49(1), 61-67.
Steganacarus magnus	Steganacarus	Phthiracaridae	Sarcoptiformes		Codinaea	Chaetosphaeriaceae	Chaetosphaeriales	Sordariomycetes	Ascomycota	Lab			Schneider, K., & Maraun, M. (2005). Feeding preferences among dark pigmented fungal taxa (“Dematiacea”) indicate limited trophic niche differentiation of oribatid mites (Oribatida, Acari). Pedobiologia, 49(1), 61-67.
Steganacarus magnus	Steganacarus	Phthiracaridae	Sarcoptiformes		Oidiodendron	Myxotrichaceae	Helotiales	Leotiomycetes	Ascomycota	Lab			Schneider, K., & Maraun, M. (2005). Feeding preferences among dark pigmented fungal taxa (“Dematiacea”) indicate limited trophic niche differentiation of oribatid mites (Oribatida, Acari). Pedobiologia, 49(1), 61-67.
Steganacarus magnus	Steganacarus	Phthiracaridae	Sarcoptiformes	Phialophora verrucosa	Phialophora	Herpotrichiellaceae	Chaetothyriales	Eurotiomycetes	Ascomycota	Lab			Schneider, K., & Maraun, M. (2005). Feeding preferences among dark pigmented fungal taxa (“Dematiacea”) indicate limited trophic niche differentiation of oribatid mites (Oribatida, Acari). Pedobiologia, 49(1), 61-67.
Steganacarus magnus	Steganacarus	Phthiracaridae	Sarcoptiformes		Ulocladium	Pleosporaceae	Pleosporales	Dothideomycetes	Ascomycota	Lab			Schneider, K., & Maraun, M. (2005). Feeding preferences among dark pigmented fungal taxa (“Dematiacea”) indicate limited trophic niche differentiation of oribatid mites (Oribatida, Acari). Pedobiologia, 49(1), 61-67.
Steganacarus magnus	Steganacarus	Phthiracaridae	Sarcoptiformes	Aureobasidium pullulans	Aureobasidium	Saccotheciaceae	Dothideales	Dothideomycetes	Ascomycota	Lab			Schneider, K., & Maraun, M. (2005). Feeding preferences among dark pigmented fungal taxa (“Dematiacea”) indicate limited trophic niche differentiation of oribatid mites (Oribatida, Acari). Pedobiologia, 49(1), 61-67.
Steganacarus magnus	Steganacarus	Phthiracaridae	Sarcoptiformes	Umbelopsis ramanniana [as Mortierella ramanniana]	Umbelopsis	Mortierellaceae	Mortierellales	Mortierellomycetes	Mucoromycota	Lab			Schneider, K., & Maraun, M. (2005). Feeding preferences among dark pigmented fungal taxa (“Dematiacea”) indicate limited trophic niche differentiation of oribatid mites (Oribatida, Acari). Pedobiologia, 49(1), 61-67.
Eupelops torulosus	Eupelops	Phenopelopidae	Sarcoptiformes	Alternaria alternata	Alternaria	Pleosporaceae	Pleosporales	Dothideomycetes	Ascomycota	Lab			Schneider, K., & Maraun, M. (2005). Feeding preferences among dark pigmented fungal taxa (“Dematiacea”) indicate limited trophic niche differentiation of oribatid mites (Oribatida, Acari). Pedobiologia, 49(1), 61-67.
Eupelops torulosus	Eupelops	Phenopelopidae	Sarcoptiformes	Curvularia spicifera [as Bipolaris spicifera]	Curvularia	Pleosporaceae	Pleosporales	Dothideomycetes	Ascomycota	Lab			Schneider, K., & Maraun, M. (2005). Feeding preferences among dark pigmented fungal taxa (“Dematiacea”) indicate limited trophic niche differentiation of oribatid mites (Oribatida, Acari). Pedobiologia, 49(1), 61-67.
Eupelops torulosus	Eupelops	Phenopelopidae	Sarcoptiformes		Chloridium	Chaetosphaeriaceae	Chaetosphaeriales	Sordariomycetes	Ascomycota	Lab			Schneider, K., & Maraun, M. (2005). Feeding preferences among dark pigmented fungal taxa (“Dematiacea”) indicate limited trophic niche differentiation of oribatid mites (Oribatida, Acari). Pedobiologia, 49(1), 61-67.
Eupelops torulosus	Eupelops	Phenopelopidae	Sarcoptiformes		Cladosporium	Cladosporiaceae	Cladosporiales	Dothideomycetes	Ascomycota	Lab			Schneider, K., & Maraun, M. (2005). Feeding preferences among dark pigmented fungal taxa (“Dematiacea”) indicate limited trophic niche differentiation of oribatid mites (Oribatida, Acari). Pedobiologia, 49(1), 61-67.
Eupelops torulosus	Eupelops	Phenopelopidae	Sarcoptiformes		Codinaea	Chaetosphaeriaceae	Chaetosphaeriales	Sordariomycetes	Ascomycota	Lab			Schneider, K., & Maraun, M. (2005). Feeding preferences among dark pigmented fungal taxa (“Dematiacea”) indicate limited trophic niche differentiation of oribatid mites (Oribatida, Acari). Pedobiologia, 49(1), 61-67.
Eupelops torulosus	Eupelops	Phenopelopidae	Sarcoptiformes		Oidiodendron	Myxotrichaceae	Helotiales	Leotiomycetes	Ascomycota	Lab			Schneider, K., & Maraun, M. (2005). Feeding preferences among dark pigmented fungal taxa (“Dematiacea”) indicate limited trophic niche differentiation of oribatid mites (Oribatida, Acari). Pedobiologia, 49(1), 61-67.
Eupelops torulosus	Eupelops	Phenopelopidae	Sarcoptiformes	Phialophora verrucosa	Phialophora	Herpotrichiellaceae	Chaetothyriales	Eurotiomycetes	Ascomycota	Lab			Schneider, K., & Maraun, M. (2005). Feeding preferences among dark pigmented fungal taxa (“Dematiacea”) indicate limited trophic niche differentiation of oribatid mites (Oribatida, Acari). Pedobiologia, 49(1), 61-67.
Eupelops torulosus	Eupelops	Phenopelopidae	Sarcoptiformes		Ulocladium	Pleosporaceae	Pleosporales	Dothideomycetes	Ascomycota	Lab			Schneider, K., & Maraun, M. (2005). Feeding preferences among dark pigmented fungal taxa (“Dematiacea”) indicate limited trophic niche differentiation of oribatid mites (Oribatida, Acari). Pedobiologia, 49(1), 61-67.
Eupelops torulosus	Eupelops	Phenopelopidae	Sarcoptiformes	Aureobasidium pullulans	Aureobasidium	Saccotheciaceae	Dothideales	Dothideomycetes	Ascomycota	Lab			Schneider, K., & Maraun, M. (2005). Feeding preferences among dark pigmented fungal taxa (“Dematiacea”) indicate limited trophic niche differentiation of oribatid mites (Oribatida, Acari). Pedobiologia, 49(1), 61-67.
Eupelops torulosus	Eupelops	Phenopelopidae	Sarcoptiformes	Umbelopsis ramanniana [as Mortierella ramanniana]	Umbelopsis	Mortierellaceae	Mortierellales	Mortierellomycetes	Mucoromycota	Lab			Schneider, K., & Maraun, M. (2005). Feeding preferences among dark pigmented fungal taxa (“Dematiacea”) indicate limited trophic niche differentiation of oribatid mites (Oribatida, Acari). Pedobiologia, 49(1), 61-67.
Oribatula tibialis	Oribatula	Oribatulidae	Sarcoptiformes	Alternaria alternata	Alternaria	Pleosporaceae	Pleosporales	Dothideomycetes	Ascomycota	Lab			Schneider, K., & Maraun, M. (2005). Feeding preferences among dark pigmented fungal taxa (“Dematiacea”) indicate limited trophic niche differentiation of oribatid mites (Oribatida, Acari). Pedobiologia, 49(1), 61-67.
Oribatula tibialis	Oribatula	Oribatulidae	Sarcoptiformes	Curvularia spicifera [as Bipolaris spicifera]	Curvularia	Pleosporaceae	Pleosporales	Dothideomycetes	Ascomycota	Lab			Schneider, K., & Maraun, M. (2005). Feeding preferences among dark pigmented fungal taxa (“Dematiacea”) indicate limited trophic niche differentiation of oribatid mites (Oribatida, Acari). Pedobiologia, 49(1), 61-67.
Oribatula tibialis	Oribatula	Oribatulidae	Sarcoptiformes		Chloridium	Chaetosphaeriaceae	Chaetosphaeriales	Sordariomycetes	Ascomycota	Lab			Schneider, K., & Maraun, M. (2005). Feeding preferences among dark pigmented fungal taxa (“Dematiacea”) indicate limited trophic niche differentiation of oribatid mites (Oribatida, Acari). Pedobiologia, 49(1), 61-67.
Oribatula tibialis	Oribatula	Oribatulidae	Sarcoptiformes		Cladosporium	Cladosporiaceae	Cladosporiales	Dothideomycetes	Ascomycota	Lab			Schneider, K., & Maraun, M. (2005). Feeding preferences among dark pigmented fungal taxa (“Dematiacea”) indicate limited trophic niche differentiation of oribatid mites (Oribatida, Acari). Pedobiologia, 49(1), 61-67.
Oribatula tibialis	Oribatula	Oribatulidae	Sarcoptiformes		Codinaea	Chaetosphaeriaceae	Chaetosphaeriales	Sordariomycetes	Ascomycota	Lab			Schneider, K., & Maraun, M. (2005). Feeding preferences among dark pigmented fungal taxa (“Dematiacea”) indicate limited trophic niche differentiation of oribatid mites (Oribatida, Acari). Pedobiologia, 49(1), 61-67.
Oribatula tibialis	Oribatula	Oribatulidae	Sarcoptiformes		Oidiodendron	Myxotrichaceae	Helotiales	Leotiomycetes	Ascomycota	Lab			Schneider, K., & Maraun, M. (2005). Feeding preferences among dark pigmented fungal taxa (“Dematiacea”) indicate limited trophic niche differentiation of oribatid mites (Oribatida, Acari). Pedobiologia, 49(1), 61-67.
Oribatula tibialis	Oribatula	Oribatulidae	Sarcoptiformes	Phialophora verrucosa	Phialophora	Herpotrichiellaceae	Chaetothyriales	Eurotiomycetes	Ascomycota	Lab			Schneider, K., & Maraun, M. (2005). Feeding preferences among dark pigmented fungal taxa (“Dematiacea”) indicate limited trophic niche differentiation of oribatid mites (Oribatida, Acari). Pedobiologia, 49(1), 61-67.
Oribatula tibialis	Oribatula	Oribatulidae	Sarcoptiformes		Ulocladium	Pleosporaceae	Pleosporales	Dothideomycetes	Ascomycota	Lab			Schneider, K., & Maraun, M. (2005). Feeding preferences among dark pigmented fungal taxa (“Dematiacea”) indicate limited trophic niche differentiation of oribatid mites (Oribatida, Acari). Pedobiologia, 49(1), 61-67.
Oribatula tibialis	Oribatula	Oribatulidae	Sarcoptiformes	Aureobasidium pullulans	Aureobasidium	Saccotheciaceae	Dothideales	Dothideomycetes	Ascomycota	Lab			Schneider, K., & Maraun, M. (2005). Feeding preferences among dark pigmented fungal taxa (“Dematiacea”) indicate limited trophic niche differentiation of oribatid mites (Oribatida, Acari). Pedobiologia, 49(1), 61-67.
Oribatula tibialis	Oribatula	Oribatulidae	Sarcoptiformes	Umbelopsis ramanniana [as Mortierella ramanniana]	Umbelopsis	Mortierellaceae	Mortierellales	Mortierellomycetes	Mucoromycota	Lab			Schneider, K., & Maraun, M. (2005). Feeding preferences among dark pigmented fungal taxa (“Dematiacea”) indicate limited trophic niche differentiation of oribatid mites (Oribatida, Acari). Pedobiologia, 49(1), 61-67.
Carabodes femoralis	Carabodes	Carabodidae	Sarcoptiformes	Picipes badius [as Boletus badius]	Picipes	Polyporaceae	Polyporales	Agaricomycetes	Ascomycota	Lab			Schneider, K., Renker, C., & Maraun, M. (2005). Oribatid mite (Acari, Oribatida) feeding on ectomycorrhizal fungi. Mycorrhiza, 16(1), 67-72.
Carabodes femoralis	Carabodes	Carabodidae	Sarcoptiformes	Hyaloscypha hepaticicola [as Hymenoscyphus ericae]	Hyaloscypha	Hyaloscyphaceae	Helotiales	Leotiomycetes	Ascomycota	Lab			Schneider, K., Renker, C., & Maraun, M. (2005). Oribatid mite (Acari, Oribatida) feeding on ectomycorrhizal fungi. Mycorrhiza, 16(1), 67-72.
Carabodes femoralis	Carabodes	Carabodidae	Sarcoptiformes	Alternaria alternata	Alternaria	Pleosporaceae	Pleosporales	Dothideomycetes	Ascomycota	Lab			Schneider, K., Renker, C., & Maraun, M. (2005). Oribatid mite (Acari, Oribatida) feeding on ectomycorrhizal fungi. Mycorrhiza, 16(1), 67-72.
Carabodes femoralis	Carabodes	Carabodidae	Sarcoptiformes	Umbelopsis ramanniana [as Mortierella ramanniana]	Umbelopsis	Mortierellaceae	Mortierellales	Mortierellomycetes	Mucoromycota	Lab			Schneider, K., Renker, C., & Maraun, M. (2005). Oribatid mite (Acari, Oribatida) feeding on ectomycorrhizal fungi. Mycorrhiza, 16(1), 67-72.
Nothrus silvestris	Nothrus	Nothridae	Sarcoptiformes	Picipes badius [as Boletus badius]	Picipes	Polyporaceae	Polyporales	Agaricomycetes	Basidiomycota	Lab			Schneider, K., Renker, C., & Maraun, M. (2005). Oribatid mite (Acari, Oribatida) feeding on ectomycorrhizal fungi. Mycorrhiza, 16(1), 67-72.
Nothrus silvestris	Nothrus	Nothridae	Sarcoptiformes	Hyaloscypha hepaticicola [as Hymenoscyphus ericae]	Hyaloscypha	Hyaloscyphaceae	Helotiales	Leotiomycetes	Ascomycota	Lab			Schneider, K., Renker, C., & Maraun, M. (2005). Oribatid mite (Acari, Oribatida) feeding on ectomycorrhizal fungi. Mycorrhiza, 16(1), 67-72.
Nothrus silvestris	Nothrus	Nothridae	Sarcoptiformes	Alternaria alternata	Alternaria	Pleosporaceae	Pleosporales	Dothideomycetes	Ascomycota	Lab			Schneider, K., Renker, C., & Maraun, M. (2005). Oribatid mite (Acari, Oribatida) feeding on ectomycorrhizal fungi. Mycorrhiza, 16(1), 67-72.
Nothrus silvestris	Nothrus	Nothridae	Sarcoptiformes	Umbelopsis ramanniana [as Mortierella ramanniana]	Umbelopsis	Mortierellaceae	Mortierellales	Mortierellomycetes	Mucoromycota	Lab			Schneider, K., Renker, C., & Maraun, M. (2005). Oribatid mite (Acari, Oribatida) feeding on ectomycorrhizal fungi. Mycorrhiza, 16(1), 67-72.
Oribatula tibialis	Oribatula	Oribatulidae	Sarcoptiformes	Picipes badius [as Boletus badius]	Picipes	Polyporaceae	Polyporales	Agaricomycetes	Basidiomycota	Lab			Schneider, K., Renker, C., & Maraun, M. (2005). Oribatid mite (Acari, Oribatida) feeding on ectomycorrhizal fungi. Mycorrhiza, 16(1), 67-72.
Oribatula tibialis	Oribatula	Oribatulidae	Sarcoptiformes	Hyaloscypha hepaticicola [as Hymenoscyphus ericae]	Hyaloscypha	Hyaloscyphaceae	Helotiales	Leotiomycetes	Ascomycota	Lab			Schneider, K., Renker, C., & Maraun, M. (2005). Oribatid mite (Acari, Oribatida) feeding on ectomycorrhizal fungi. Mycorrhiza, 16(1), 67-72.
Oribatula tibialis	Oribatula	Oribatulidae	Sarcoptiformes	Alternaria alternata	Alternaria	Pleosporaceae	Pleosporales	Dothideomycetes	Ascomycota	Lab			Schneider, K., Renker, C., & Maraun, M. (2005). Oribatid mite (Acari, Oribatida) feeding on ectomycorrhizal fungi. Mycorrhiza, 16(1), 67-72.
Oribatula tibialis	Oribatula	Oribatulidae	Sarcoptiformes	Umbelopsis ramanniana [as Mortierella ramanniana]	Umbelopsis	Mortierellaceae	Mortierellales	Mortierellomycetes	Mucoromycota	Lab			Schneider, K., Renker, C., & Maraun, M. (2005). Oribatid mite (Acari, Oribatida) feeding on ectomycorrhizal fungi. Mycorrhiza, 16(1), 67-72.
Eniochthonius minutissimus	Eniochthonius	Eniochthoniidae	Sarcoptiformes	Allantophomopsis lycopodina	Allantophomopsis	Phacidiaceae	Phacidiales	Leotiomycetes	Ascomycota	Lab			Koukol, O., Mourek, J., Janovský, Z, ?erná, K. (2009). Do Oribatid Mites (Acari: Oribatida) Show a Higher Prefer-ence for Ubiquitous vs. Specialized Saprotrophic Fungi from Pine Litter? Soil Biology and Biochemistry, 41, 1124–1131.
Eniochthonius minutissimus	Eniochthonius	Eniochthoniidae	Sarcoptiformes	Phacidium lacerum [as Ceuthospora pinastri]	Phacidium	Phacidiaceae	Phacidiales	Leotiomycetes	Ascomycota	Lab			Koukol, O., Mourek, J., Janovský, Z, ?erná, K. (2009). Do Oribatid Mites (Acari: Oribatida) Show a Higher Prefer-ence for Ubiquitous vs. Specialized Saprotrophic Fungi from Pine Litter? Soil Biology and Biochemistry, 41, 1124–1131.
Eniochthonius minutissimus	Eniochthonius	Eniochthoniidae	Sarcoptiformes	Sydowia polyspora [as Hormonema dematioides]	Sydowia	Dothioraceae	Dothideales	Dothideomycetes	Ascomycota	Lab			Koukol, O., Mourek, J., Janovský, Z, ?erná, K. (2009). Do Oribatid Mites (Acari: Oribatida) Show a Higher Prefer-ence for Ubiquitous vs. Specialized Saprotrophic Fungi from Pine Litter? Soil Biology and Biochemistry, 41, 1124–1131.
Eniochthonius minutissimus	Eniochthonius	Eniochthoniidae	Sarcoptiformes	Scleroconidioma sphagnicola	Scleroconidioma			Dothideomycetes	Ascomycota	Lab			Koukol, O., Mourek, J., Janovský, Z, ?erná, K. (2009). Do Oribatid Mites (Acari: Oribatida) Show a Higher Prefer-ence for Ubiquitous vs. Specialized Saprotrophic Fungi from Pine Litter? Soil Biology and Biochemistry, 41, 1124–1131.
Eniochthonius minutissimus	Eniochthonius	Eniochthoniidae	Sarcoptiformes	Desmazierella acicola [as Verticicladium trifidum]	Desmazierella	Chorioactidaceae	Pezizales	Pezizomycetes	Ascomycota	Lab			Koukol, O., Mourek, J., Janovský, Z, ?erná, K. (2009). Do Oribatid Mites (Acari: Oribatida) Show a Higher Prefer-ence for Ubiquitous vs. Specialized Saprotrophic Fungi from Pine Litter? Soil Biology and Biochemistry, 41, 1124–1131.
Eniochthonius minutissimus	Eniochthonius	Eniochthoniidae	Sarcoptiformes	Sympodiella acicola	Sympodiella				Ascomycota incertae sedis	Lab			Koukol, O., Mourek, J., Janovský, Z, ?erná, K. (2009). Do Oribatid Mites (Acari: Oribatida) Show a Higher Prefer-ence for Ubiquitous vs. Specialized Saprotrophic Fungi from Pine Litter? Soil Biology and Biochemistry, 41, 1124–1131.
Eniochthonius minutissimus	Eniochthonius	Eniochthoniidae	Sarcoptiformes	Cladosporium herbarum	Cladosporium	Cladosporiaceae	Cladosporiales	Dothideomycetes	Ascomycota	Lab			Koukol, O., Mourek, J., Janovský, Z, ?erná, K. (2009). Do Oribatid Mites (Acari: Oribatida) Show a Higher Prefer-ence for Ubiquitous vs. Specialized Saprotrophic Fungi from Pine Litter? Soil Biology and Biochemistry, 41, 1124–1131.
Eniochthonius minutissimus	Eniochthonius	Eniochthoniidae	Sarcoptiformes	Oidiodendron griseum	Oidiodendron	Myxotrichaceae	Helotiales	Leotiomycetes	Ascomycota	Lab			Koukol, O., Mourek, J., Janovský, Z, ?erná, K. (2009). Do Oribatid Mites (Acari: Oribatida) Show a Higher Prefer-ence for Ubiquitous vs. Specialized Saprotrophic Fungi from Pine Litter? Soil Biology and Biochemistry, 41, 1124–1131.
Nothrus silvestris	Nothrus	Nothridae	Sarcoptiformes	Allantophomopsis lycopodina	Allantophomopsis	Phacidiaceae	Phacidiales	Leotiomycetes	Ascomycota	Lab			Koukol, O., Mourek, J., Janovský, Z, ?erná, K. (2009). Do Oribatid Mites (Acari: Oribatida) Show a Higher Prefer-ence for Ubiquitous vs. Specialized Saprotrophic Fungi from Pine Litter? Soil Biology and Biochemistry, 41, 1124–1131.
Nothrus silvestris	Nothrus	Nothridae	Sarcoptiformes	Phacidium lacerum [as Ceuthospora pinastri]	Phacidium	Phacidiaceae	Phacidiales	Leotiomycetes	Ascomycota	Lab			Koukol, O., Mourek, J., Janovský, Z, ?erná, K. (2009). Do Oribatid Mites (Acari: Oribatida) Show a Higher Prefer-ence for Ubiquitous vs. Specialized Saprotrophic Fungi from Pine Litter? Soil Biology and Biochemistry, 41, 1124–1131.
Nothrus silvestris	Nothrus	Nothridae	Sarcoptiformes	Sydowia polyspora [as Hormonema dematioides]	Sydowia	Dothioraceae	Dothideales	Dothideomycetes	Ascomycota	Lab			Koukol, O., Mourek, J., Janovský, Z, ?erná, K. (2009). Do Oribatid Mites (Acari: Oribatida) Show a Higher Prefer-ence for Ubiquitous vs. Specialized Saprotrophic Fungi from Pine Litter? Soil Biology and Biochemistry, 41, 1124–1131.
Nothrus silvestris	Nothrus	Nothridae	Sarcoptiformes	Scleroconidioma sphagnicola	Scleroconidioma			Dothideomycetes	Ascomycota	Lab			Koukol, O., Mourek, J., Janovský, Z, ?erná, K. (2009). Do Oribatid Mites (Acari: Oribatida) Show a Higher Prefer-ence for Ubiquitous vs. Specialized Saprotrophic Fungi from Pine Litter? Soil Biology and Biochemistry, 41, 1124–1131.
Nothrus silvestris	Nothrus	Nothridae	Sarcoptiformes	Desmazierella acicola [as Verticicladium trifidum]	Desmazierella	Chorioactidaceae	Pezizales	Pezizomycetes	Ascomycota	Lab			Koukol, O., Mourek, J., Janovský, Z, ?erná, K. (2009). Do Oribatid Mites (Acari: Oribatida) Show a Higher Prefer-ence for Ubiquitous vs. Specialized Saprotrophic Fungi from Pine Litter? Soil Biology and Biochemistry, 41, 1124–1131.
Nothrus silvestris	Nothrus	Nothridae	Sarcoptiformes	Sympodiella acicola	Sympodiella				Ascomycota incertae sedis	Lab			Koukol, O., Mourek, J., Janovský, Z, ?erná, K. (2009). Do Oribatid Mites (Acari: Oribatida) Show a Higher Prefer-ence for Ubiquitous vs. Specialized Saprotrophic Fungi from Pine Litter? Soil Biology and Biochemistry, 41, 1124–1131.
Nothrus silvestris	Nothrus	Nothridae	Sarcoptiformes	Cladosporium herbarum	Cladosporium	Cladosporiaceae	Cladosporiales	Dothideomycetes	Ascomycota	Lab			Koukol, O., Mourek, J., Janovský, Z, ?erná, K. (2009). Do Oribatid Mites (Acari: Oribatida) Show a Higher Prefer-ence for Ubiquitous vs. Specialized Saprotrophic Fungi from Pine Litter? Soil Biology and Biochemistry, 41, 1124–1131.
Nothrus silvestris	Nothrus	Nothridae	Sarcoptiformes	Oidiodendron griseum	Oidiodendron	Myxotrichaceae	Helotiales	Leotiomycetes	Ascomycota	Lab			Koukol, O., Mourek, J., Janovský, Z, ?erná, K. (2009). Do Oribatid Mites (Acari: Oribatida) Show a Higher Prefer-ence for Ubiquitous vs. Specialized Saprotrophic Fungi from Pine Litter? Soil Biology and Biochemistry, 41, 1124–1131.
Oppiella subpectinata	Oppiella	Oppiidae	Sarcoptiformes	Allantophomopsis lycopodina	Allantophomopsis	Phacidiaceae	Phacidiales	Leotiomycetes	Ascomycota	Lab			Koukol, O., Mourek, J., Janovský, Z, ?erná, K. (2009). Do Oribatid Mites (Acari: Oribatida) Show a Higher Prefer-ence for Ubiquitous vs. Specialized Saprotrophic Fungi from Pine Litter? Soil Biology and Biochemistry, 41, 1124–1131.
Oppiella subpectinata	Oppiella	Oppiidae	Sarcoptiformes	Phacidium lacerum [as Ceuthospora pinastri]	Phacidium	Phacidiaceae	Phacidiales	Leotiomycetes	Ascomycota	Lab			Koukol, O., Mourek, J., Janovský, Z, ?erná, K. (2009). Do Oribatid Mites (Acari: Oribatida) Show a Higher Prefer-ence for Ubiquitous vs. Specialized Saprotrophic Fungi from Pine Litter? Soil Biology and Biochemistry, 41, 1124–1131.
Oppiella subpectinata	Oppiella	Oppiidae	Sarcoptiformes	Sydowia polyspora [as Hormonema dematioides]	Sydowia	Dothioraceae	Dothideales	Dothideomycetes	Ascomycota	Lab			Koukol, O., Mourek, J., Janovský, Z, ?erná, K. (2009). Do Oribatid Mites (Acari: Oribatida) Show a Higher Prefer-ence for Ubiquitous vs. Specialized Saprotrophic Fungi from Pine Litter? Soil Biology and Biochemistry, 41, 1124–1131.
Oppiella subpectinata	Oppiella	Oppiidae	Sarcoptiformes	Scleroconidioma sphagnicola	Scleroconidioma			Dothideomycetes	Ascomycota	Lab			Koukol, O., Mourek, J., Janovský, Z, ?erná, K. (2009). Do Oribatid Mites (Acari: Oribatida) Show a Higher Prefer-ence for Ubiquitous vs. Specialized Saprotrophic Fungi from Pine Litter? Soil Biology and Biochemistry, 41, 1124–1131.
Oppiella subpectinata	Oppiella	Oppiidae	Sarcoptiformes	Desmazierella acicola [as Verticicladium trifidum]	Desmazierella	Chorioactidaceae	Pezizales	Pezizomycetes	Ascomycota	Lab			Koukol, O., Mourek, J., Janovský, Z, ?erná, K. (2009). Do Oribatid Mites (Acari: Oribatida) Show a Higher Prefer-ence for Ubiquitous vs. Specialized Saprotrophic Fungi from Pine Litter? Soil Biology and Biochemistry, 41, 1124–1131.
Oppiella subpectinata	Oppiella	Oppiidae	Sarcoptiformes	Sympodiella acicola	Sympodiella				Ascomycota incertae sedis	Lab			Koukol, O., Mourek, J., Janovský, Z, ?erná, K. (2009). Do Oribatid Mites (Acari: Oribatida) Show a Higher Prefer-ence for Ubiquitous vs. Specialized Saprotrophic Fungi from Pine Litter? Soil Biology and Biochemistry, 41, 1124–1131.
Oppiella subpectinata	Oppiella	Oppiidae	Sarcoptiformes	Cladosporium herbarum	Cladosporium	Cladosporiaceae	Cladosporiales	Dothideomycetes	Ascomycota	Lab			Koukol, O., Mourek, J., Janovský, Z, ?erná, K. (2009). Do Oribatid Mites (Acari: Oribatida) Show a Higher Prefer-ence for Ubiquitous vs. Specialized Saprotrophic Fungi from Pine Litter? Soil Biology and Biochemistry, 41, 1124–1131.
Oppiella subpectinata	Oppiella	Oppiidae	Sarcoptiformes	Oidiodendron griseum	Oidiodendron	Myxotrichaceae	Helotiales	Leotiomycetes	Ascomycota	Lab			Koukol, O., Mourek, J., Janovský, Z, ?erná, K. (2009). Do Oribatid Mites (Acari: Oribatida) Show a Higher Prefer-ence for Ubiquitous vs. Specialized Saprotrophic Fungi from Pine Litter? Soil Biology and Biochemistry, 41, 1124–1131.
Porobelba spinosa	Porobelba	Damaeidae	Sarcoptiformes	Allantophomopsis lycopodina	Allantophomopsis	Phacidiaceae	Phacidiales	Leotiomycetes	Ascomycota	Lab			Koukol, O., Mourek, J., Janovský, Z, ?erná, K. (2009). Do Oribatid Mites (Acari: Oribatida) Show a Higher Prefer-ence for Ubiquitous vs. Specialized Saprotrophic Fungi from Pine Litter? Soil Biology and Biochemistry, 41, 1124–1131.
Porobelba spinosa	Porobelba	Damaeidae	Sarcoptiformes	Phacidium lacerum [as Ceuthospora pinastri]	Phacidium	Phacidiaceae	Phacidiales	Leotiomycetes	Ascomycota	Lab			Koukol, O., Mourek, J., Janovský, Z, ?erná, K. (2009). Do Oribatid Mites (Acari: Oribatida) Show a Higher Prefer-ence for Ubiquitous vs. Specialized Saprotrophic Fungi from Pine Litter? Soil Biology and Biochemistry, 41, 1124–1131.
Porobelba spinosa	Porobelba	Damaeidae	Sarcoptiformes	Sydowia polyspora [as Hormonema dematioides]	Sydowia	Dothioraceae	Dothideales	Dothideomycetes	Ascomycota	Lab			Koukol, O., Mourek, J., Janovský, Z, ?erná, K. (2009). Do Oribatid Mites (Acari: Oribatida) Show a Higher Prefer-ence for Ubiquitous vs. Specialized Saprotrophic Fungi from Pine Litter? Soil Biology and Biochemistry, 41, 1124–1131.
Porobelba spinosa	Porobelba	Damaeidae	Sarcoptiformes	Scleroconidioma sphagnicola	Scleroconidioma			Dothideomycetes	Ascomycota	Lab			Koukol, O., Mourek, J., Janovský, Z, ?erná, K. (2009). Do Oribatid Mites (Acari: Oribatida) Show a Higher Prefer-ence for Ubiquitous vs. Specialized Saprotrophic Fungi from Pine Litter? Soil Biology and Biochemistry, 41, 1124–1131.
Porobelba spinosa	Porobelba	Damaeidae	Sarcoptiformes	Desmazierella acicola [as Verticicladium trifidum]	Desmazierella	Chorioactidaceae	Pezizales	Pezizomycetes	Ascomycota	Lab			Koukol, O., Mourek, J., Janovský, Z, ?erná, K. (2009). Do Oribatid Mites (Acari: Oribatida) Show a Higher Prefer-ence for Ubiquitous vs. Specialized Saprotrophic Fungi from Pine Litter? Soil Biology and Biochemistry, 41, 1124–1131.
Porobelba spinosa	Porobelba	Damaeidae	Sarcoptiformes	Sympodiella acicola	Sympodiella				Ascomycota incertae sedis	Lab			Koukol, O., Mourek, J., Janovský, Z, ?erná, K. (2009). Do Oribatid Mites (Acari: Oribatida) Show a Higher Prefer-ence for Ubiquitous vs. Specialized Saprotrophic Fungi from Pine Litter? Soil Biology and Biochemistry, 41, 1124–1131.
Porobelba spinosa	Porobelba	Damaeidae	Sarcoptiformes	Cladosporium herbarum	Cladosporium	Cladosporiaceae	Cladosporiales	Dothideomycetes	Ascomycota	Lab			Koukol, O., Mourek, J., Janovský, Z, ?erná, K. (2009). Do Oribatid Mites (Acari: Oribatida) Show a Higher Prefer-ence for Ubiquitous vs. Specialized Saprotrophic Fungi from Pine Litter? Soil Biology and Biochemistry, 41, 1124–1131.
Porobelba spinosa	Porobelba	Damaeidae	Sarcoptiformes	Oidiodendron griseum	Oidiodendron	Myxotrichaceae	Helotiales	Leotiomycetes	Ascomycota	Lab			Koukol, O., Mourek, J., Janovský, Z, ?erná, K. (2009). Do Oribatid Mites (Acari: Oribatida) Show a Higher Prefer-ence for Ubiquitous vs. Specialized Saprotrophic Fungi from Pine Litter? Soil Biology and Biochemistry, 41, 1124–1131.
Spatiodamaeus verticillipes	Spatiodamaeus	Damaeidae	Sarcoptiformes	Allantophomopsis lycopodina	Allantophomopsis	Phacidiaceae	Phacidiales	Leotiomycetes	Ascomycota	Lab			Koukol, O., Mourek, J., Janovský, Z, ?erná, K. (2009). Do Oribatid Mites (Acari: Oribatida) Show a Higher Prefer-ence for Ubiquitous vs. Specialized Saprotrophic Fungi from Pine Litter? Soil Biology and Biochemistry, 41, 1124–1131.
Spatiodamaeus verticillipes	Spatiodamaeus	Damaeidae	Sarcoptiformes	Phacidium lacerum [as Ceuthospora pinastri]	Phacidium	Phacidiaceae	Phacidiales	Leotiomycetes	Ascomycota	Lab			Koukol, O., Mourek, J., Janovský, Z, ?erná, K. (2009). Do Oribatid Mites (Acari: Oribatida) Show a Higher Prefer-ence for Ubiquitous vs. Specialized Saprotrophic Fungi from Pine Litter? Soil Biology and Biochemistry, 41, 1124–1131.
Spatiodamaeus verticillipes	Spatiodamaeus	Damaeidae	Sarcoptiformes	Sydowia polyspora [as Hormonema dematioides]	Sydowia	Dothioraceae	Dothideales	Dothideomycetes	Ascomycota	Lab			Koukol, O., Mourek, J., Janovský, Z, ?erná, K. (2009). Do Oribatid Mites (Acari: Oribatida) Show a Higher Prefer-ence for Ubiquitous vs. Specialized Saprotrophic Fungi from Pine Litter? Soil Biology and Biochemistry, 41, 1124–1131.
Spatiodamaeus verticillipes	Spatiodamaeus	Damaeidae	Sarcoptiformes	Scleroconidioma sphagnicola	Scleroconidioma			Dothideomycetes	Ascomycota	Lab			Koukol, O., Mourek, J., Janovský, Z, ?erná, K. (2009). Do Oribatid Mites (Acari: Oribatida) Show a Higher Prefer-ence for Ubiquitous vs. Specialized Saprotrophic Fungi from Pine Litter? Soil Biology and Biochemistry, 41, 1124–1131.
Spatiodamaeus verticillipes	Spatiodamaeus	Damaeidae	Sarcoptiformes	Desmazierella acicola [as Verticicladium trifidum]	Desmazierella	Chorioactidaceae	Pezizales	Pezizomycetes	Ascomycota	Lab			Koukol, O., Mourek, J., Janovský, Z, ?erná, K. (2009). Do Oribatid Mites (Acari: Oribatida) Show a Higher Prefer-ence for Ubiquitous vs. Specialized Saprotrophic Fungi from Pine Litter? Soil Biology and Biochemistry, 41, 1124–1131.
Spatiodamaeus verticillipes	Spatiodamaeus	Damaeidae	Sarcoptiformes	Sympodiella acicola	Sympodiella				Ascomycota incertae sedis	Lab			Koukol, O., Mourek, J., Janovský, Z, ?erná, K. (2009). Do Oribatid Mites (Acari: Oribatida) Show a Higher Prefer-ence for Ubiquitous vs. Specialized Saprotrophic Fungi from Pine Litter? Soil Biology and Biochemistry, 41, 1124–1131.
Spatiodamaeus verticillipes	Spatiodamaeus	Damaeidae	Sarcoptiformes	Cladosporium herbarum	Cladosporium	Cladosporiaceae	Cladosporiales	Dothideomycetes	Ascomycota	Lab			Koukol, O., Mourek, J., Janovský, Z, ?erná, K. (2009). Do Oribatid Mites (Acari: Oribatida) Show a Higher Prefer-ence for Ubiquitous vs. Specialized Saprotrophic Fungi from Pine Litter? Soil Biology and Biochemistry, 41, 1124–1131.
Spatiodamaeus verticillipes	Spatiodamaeus	Damaeidae	Sarcoptiformes	Oidiodendron griseum	Oidiodendron	Myxotrichaceae	Helotiales	Leotiomycetes	Ascomycota	Lab			Koukol, O., Mourek, J., Janovský, Z, ?erná, K. (2009). Do Oribatid Mites (Acari: Oribatida) Show a Higher Prefer-ence for Ubiquitous vs. Specialized Saprotrophic Fungi from Pine Litter? Soil Biology and Biochemistry, 41, 1124–1131.
Adoristes ovatus	Adoristes	Liacaridae	Sarcoptiformes	Allantophomopsis lycopodina	Allantophomopsis	Phacidiaceae	Phacidiaceae	Leotiomycetes	Ascomycota	Lab			Koukol, O., Mourek, J., Janovský, Z, ?erná, K. (2009). Do Oribatid Mites (Acari: Oribatida) Show a Higher Prefer-ence for Ubiquitous vs. Specialized Saprotrophic Fungi from Pine Litter? Soil Biology and Biochemistry, 41, 1124–1131.
Adoristes ovatus	Adoristes	Liacaridae	Sarcoptiformes	Phacidium lacerum [as Ceuthospora pinastri]	Phacidium	Phacidiaceae	Phacidiales	Leotiomycetes	Ascomycota	Lab			Koukol, O., Mourek, J., Janovský, Z, ?erná, K. (2009). Do Oribatid Mites (Acari: Oribatida) Show a Higher Prefer-ence for Ubiquitous vs. Specialized Saprotrophic Fungi from Pine Litter? Soil Biology and Biochemistry, 41, 1124–1131.
Adoristes ovatus	Adoristes	Liacaridae	Sarcoptiformes	Sydowia polyspora [as Hormonema dematioides]	Sydowia	Dothioraceae	Dothideales	Dothideomycetes	Ascomycota	Lab			Koukol, O., Mourek, J., Janovský, Z, ?erná, K. (2009). Do Oribatid Mites (Acari: Oribatida) Show a Higher Prefer-ence for Ubiquitous vs. Specialized Saprotrophic Fungi from Pine Litter? Soil Biology and Biochemistry, 41, 1124–1131.
Adoristes ovatus	Adoristes	Liacaridae	Sarcoptiformes	Scleroconidioma sphagnicola	Scleroconidioma			Dothideomycetes	Ascomycota	Lab			Koukol, O., Mourek, J., Janovský, Z, ?erná, K. (2009). Do Oribatid Mites (Acari: Oribatida) Show a Higher Prefer-ence for Ubiquitous vs. Specialized Saprotrophic Fungi from Pine Litter? Soil Biology and Biochemistry, 41, 1124–1131.
Adoristes ovatus	Adoristes	Liacaridae	Sarcoptiformes	Desmazierella acicola [as Verticicladium trifidum]	Desmazierella	Chorioactidaceae	Pezizales	Pezizomycetes	Ascomycota	Lab			Koukol, O., Mourek, J., Janovský, Z, ?erná, K. (2009). Do Oribatid Mites (Acari: Oribatida) Show a Higher Prefer-ence for Ubiquitous vs. Specialized Saprotrophic Fungi from Pine Litter? Soil Biology and Biochemistry, 41, 1124–1131.
Adoristes ovatus	Adoristes	Liacaridae	Sarcoptiformes	Sympodiella acicola	Sympodiella				Ascomycota incertae sedis	Lab			Koukol, O., Mourek, J., Janovský, Z, ?erná, K. (2009). Do Oribatid Mites (Acari: Oribatida) Show a Higher Prefer-ence for Ubiquitous vs. Specialized Saprotrophic Fungi from Pine Litter? Soil Biology and Biochemistry, 41, 1124–1131.
Adoristes ovatus	Adoristes	Liacaridae	Sarcoptiformes	Cladosporium herbarum	Cladosporium	Cladosporiaceae	Cladosporiales	Dothideomycetes	Ascomycota	Lab			Koukol, O., Mourek, J., Janovský, Z, ?erná, K. (2009). Do Oribatid Mites (Acari: Oribatida) Show a Higher Prefer-ence for Ubiquitous vs. Specialized Saprotrophic Fungi from Pine Litter? Soil Biology and Biochemistry, 41, 1124–1131.
Adoristes ovatus	Adoristes	Liacaridae	Sarcoptiformes	Oidiodendron griseum	Oidiodendron	Myxotrichaceae	Helotiales	Leotiomycetes	Ascomycota	Lab			Koukol, O., Mourek, J., Janovský, Z, ?erná, K. (2009). Do Oribatid Mites (Acari: Oribatida) Show a Higher Prefer-ence for Ubiquitous vs. Specialized Saprotrophic Fungi from Pine Litter? Soil Biology and Biochemistry, 41, 1124–1131.
	Trhypochthoniellus	Trhypochthoniidae	Sarcoptiformes	Aspergillus niger	Aspergillus	Aspergillaceae	Eurotiales	Eurotiomycetes	Ascomycota	Lab			Velez, P., Ojeda, M., Espinosa-Asuar, L., Pérez, T. M., Eguiarte, L. E., & Souza, V. (2018). Experimental and molecular approximation to microbial niche: trophic interactions between oribatid mites and microfungi in an oligotrophic freshwater system. PeerJ, 6, e5200.
	Trhypochthoniellus	Trhypochthoniidae	Sarcoptiformes		Talaromyces	Aspergillaceae	Eurotiales	Eurotiomycetes	Ascomycota	Lab			Velez, P., Ojeda, M., Espinosa-Asuar, L., Pérez, T. M., Eguiarte, L. E., & Souza, V. (2018). Experimental and molecular approximation to microbial niche: trophic interactions between oribatid mites and microfungi in an oligotrophic freshwater system. PeerJ, 6, e5200.
Ricoseius loxocheles	Ricoseius	Phytoseiidae	Mesostigmata	Hemileia vastatrix	Hemileia		Pucciniales	Pucciniomycetes	Ascomycota	Field	Brazil	Cultivated coffee plants	Oliveira, C. M., Ferreira, J. A., Oliveira, R. M., Santos, F. O., & Pallini, A. (2014). Ricoseius loxocheles, a phytoseiid mite that feeds on coffee leaf rust. Experimental and Applied Acarology, 64(2), 223-233.
Orthotydeus lambi	Orthotydeus	Tydeidae	Trombidiformes	Erysiphe necator [as Uncinula necator]	Erysiphe	Erysiphaceae	Helotiales	Leotiomycetes	Ascomycota	Lab			English-Loeb, G., Norton, A. P., Gadoury, D. M., Seem, R. C., & Wilcox, W. F. (1999). Control of powdery mildew in wild and cultivated grapes by a tydeid mite. Biological control, 14(2), 97-103.
Amblyseius andersoni	Amblyseius	Phytoseiidae	Mesostigmata	Plasmopara viticola	Plasmopara	Peronosporaceae	Peronosporales		Oomycota	Lab			Pozzebon, A., & Duso, C. (2008). Grape downy mildew Plasmopara viticola, an alternative food for generalist predatory mites occurring in vineyards. Biological control, 45(3), 441-449.
Typhlodromus pyri	Typhlodromus	Phytoseiidae	Mesostigmata	Plasmopara viticola	Plasmopara	Peronosporaceae	Peronosporales		Oomycota	Lab			Pozzebon, A., & Duso, C. (2008). Grape downy mildew Plasmopara viticola, an alternative food for generalist predatory mites occurring in vineyards. Biological control, 45(3), 441-449.
	Tarsonemus	Tarsonemidae	Trombidiformes	Ophiostoma ranaculosum [as Ceratocystiopsis ranaculosus]	Ophiostoma	Ophiostomataceae	Ophiostomatales	Sordariomycetes	Ascomycota	Field	Southern USA		Klepzig, K. D., Moser, J. C., Lombardero, F. J., Hofstetter, R. W., & Ayres, M. P. (2001). Symbiosis and competition: complex interactions among beetles, fungi and mites. Symbiosis.
	Tarsonemus	Tarsonemidae	Trombidiformes	Ceratocystis minor [as Ophiostoma minus]	Ceratocystis	Ceratocystidaceae	Microascales	Sordariomycetes	Ascomycota	Field	Southern USA		Klepzig, K. D., Moser, J. C., Lombardero, F. J., Hofstetter, R. W., & Ayres, M. P. (2001). Symbiosis and competition: complex interactions among beetles, fungi and mites. Symbiosis.
	Tarsonemus	Tarsonemidae	Trombidiformes	Ophiostoma ranaculosum [as Ceratocystiopsis ranaculosus]	Ophiostoma	Ophiostomataceae	Ophiostomatales	Sordariomycetes	Ascomycota	Field	Southern USA		Klepzig, K. D., Moser, J. C., Lombardero, F. J., Hofstetter, R. W., & Ayres, M. P. (2001). Symbiosis and competition: complex interactions among beetles, fungi and mites. Symbiosis.
	Tarsonemus	Tarsonemidae	Trombidiformes	Ceratocystis minor [as Ophiostoma minus]	Ceratocystis	Ceratocystidaceae	Microascales	Sordariomycetes	Ascomycota	Field	Southern USA		Klepzig, K. D., Moser, J. C., Lombardero, F. J., Hofstetter, R. W., & Ayres, M. P. (2001). Symbiosis and competition: complex interactions among beetles, fungi and mites. Symbiosis.
	Tarsonemus	Tarsonemidae	Trombidiformes	Ophiostoma ranaculosum [as Ceratocystiopsis ranaculosus]	Ophiostoma	Ophiostomataceae	Ophiostomatales	Sordariomycetes	Ascomycota	Field	Southern USA		Klepzig, K. D., Moser, J. C., Lombardero, F. J., Hofstetter, R. W., & Ayres, M. P. (2001). Symbiosis and competition: complex interactions among beetles, fungi and mites. Symbiosis.
Trhypochtonius tectorum	Trhypochtonius	Trhypochthoniidae	Sarcoptiformes	Xanthoria parietina	Xanthoria	Teloschistaceae	Teloschistales	Lecanoromycetes	Ascomycota	Lab			Meier, F. A., Scherrer, S., & Honegger, R. (2002). Faecal pellets of lichenivorous mites contain viable cells of the lichen-forming ascomycete Xanthoria parietina and its green algal photobiont, Trebouxia arboricola. Biological Journal of the Linnean Society, 76(2), 259-268.
Trichoribates trimaculatus	Trichoribates	Ceratozetidae	Sarcoptiformes	Xanthoria parietina	Xanthoria	Teloschistaceae	Teloschistales	Lecanoromycetes	Ascomycota	Lab			Meier, F. A., Scherrer, S., & Honegger, R. (2002). Faecal pellets of lichenivorous mites contain viable cells of the lichen-forming ascomycete Xanthoria parietina and its green algal photobiont, Trebouxia arboricola. Biological Journal of the Linnean Society, 76(2), 259-268.
Orthotydeus lambi	Orthotydeus	Tydeidae	Trombidiformes	Erysiphe necator [as Uncinula necator]	Erysiphe	Erysiphaceae	Helotiales	Leotiomycetes	Ascomycota	Lab			Melidossian, H. S., Seem, R. C., English-Loeb, G., Wilcox, W. F., & Gadoury, D. M. (2005). Suppression of grapevine powdery mildew by a mycophagous mite. Plant disease, 89(12), 1331-1338.
Histiostoma humidiatus	Histiostoma	Histiostomatidae	Sarcoptiformes	Hypocrea nigricans	Hypocrea	Hypocreaceae	Hypocreales	Sordariomycetes	Ascomycota	Lab			Okabe, K., & Oconnor, B. M. (2001). A method for both mass and individual rearing of fungivorous astigmatid mites (Acari). Experimental & applied acarology, 25(6), 493-504.
Histiostoma humidiatus	Histiostoma	Histiostomatidae	Sarcoptiformes	Botrytis cinerea	Botrytis	Sclerotiniaceae	Helotiales	Leotiomycetes	Ascomycota	Lab			Okabe, K., & Oconnor, B. M. (2001). A method for both mass and individual rearing of fungivorous astigmatid mites (Acari). Experimental & applied acarology, 25(6), 493-504.
Histiostoma humidiatus	Histiostoma	Histiostomatidae	Sarcoptiformes	Flammulina velutipes	Flammulina	Physalacriaceae	Agaricales	Agaricomycetes	Basidiomycota	Lab			Okabe, K., & Oconnor, B. M. (2001). A method for both mass and individual rearing of fungivorous astigmatid mites (Acari). Experimental & applied acarology, 25(6), 493-504.
Tyrophagus putrescentiae	Tyrophagus	Acaridae	Sarcoptiformes	Hypocrea nigricans	Hypocrea	Hypocreaceae	Hypocreales	Sordariomycetes	Ascomycota	Lab			Okabe, K., & Oconnor, B. M. (2001). A method for both mass and individual rearing of fungivorous astigmatid mites (Acari). Experimental & applied acarology, 25(6), 493-504.
Tyrophagus putrescentiae	Tyrophagus	Acaridae	Sarcoptiformes	Botrytis cinerea	Botrytis	Sclerotiniaceae	Helotiales	Leotiomycetes	Ascomycota	Lab			Okabe, K., & Oconnor, B. M. (2001). A method for both mass and individual rearing of fungivorous astigmatid mites (Acari). Experimental & applied acarology, 25(6), 493-504.
Tyrophagus putrescentiae	Tyrophagus	Acaridae	Sarcoptiformes	Flammulina velutipes	Flammulina	Physalacriaceae	Agaricales	Agaricomycetes	Basidiomycota	Lab			Okabe, K., & Oconnor, B. M. (2001). A method for both mass and individual rearing of fungivorous astigmatid mites (Acari). Experimental & applied acarology, 25(6), 493-504.
Acotyledon paradoxa	Acotyledon	Acaridae	Sarcoptiformes	Botrytis cinerea	Botrytis	Sclerotiniaceae	Helotiales	Leotiomycetes	Ascomycota	Lab			Okabe, K., & Oconnor, B. M. (2001). A method for both mass and individual rearing of fungivorous astigmatid mites (Acari). Experimental & applied acarology, 25(6), 493-504.
	Viedebanttia	Acaridae	Sarcoptiformes	Botrytis cinerea	Botrytis	Sclerotiniaceae	Helotiales	Leotiomycetes	Ascomycota	Lab			Okabe, K., & Oconnor, B. M. (2001). A method for both mass and individual rearing of fungivorous astigmatid mites (Acari). Experimental & applied acarology, 25(6), 493-504.
	Viedebanttia	Acaridae	Sarcoptiformes	Flammulina velutipes	Flammulina	Physalacriaceae	Agaricales	Agaricomycetes	Basidiomycota	Lab			Okabe, K., & Oconnor, B. M. (2001). A method for both mass and individual rearing of fungivorous astigmatid mites (Acari). Experimental & applied acarology, 25(6), 493-504.
	Sancassania	Acaridae	Sarcoptiformes	Botrytis cinerea	Botrytis	Sclerotiniaceae	Helotiales	Leotiomycetes	Ascomycota	Lab			Okabe, K., & Oconnor, B. M. (2001). A method for both mass and individual rearing of fungivorous astigmatid mites (Acari). Experimental & applied acarology, 25(6), 493-504.
	Sancassania	Acaridae	Sarcoptiformes	Flammulina velutipes	Flammulina	Physalacriaceae	Agaricales	Agaricomycetes	Basidiomycota	Lab			Okabe, K., & Oconnor, B. M. (2001). A method for both mass and individual rearing of fungivorous astigmatid mites (Acari). Experimental & applied acarology, 25(6), 493-504.
	Sancassania	Acaridae	Sarcoptiformes	Botrytis cinerea	Botrytis	Sclerotiniaceae	Helotiales	Leotiomycetes	Ascomycota	Lab			Okabe, K., & Oconnor, B. M. (2001). A method for both mass and individual rearing of fungivorous astigmatid mites (Acari). Experimental & applied acarology, 25(6), 493-504.
	Sancassania	Acaridae	Sarcoptiformes	Flammulina velutipes	Flammulina	Physalacriaceae	Agaricales	Agaricomycetes	Basidiomycota	Lab			Okabe, K., & Oconnor, B. M. (2001). A method for both mass and individual rearing of fungivorous astigmatid mites (Acari). Experimental & applied acarology, 25(6), 493-504.
	Sancassania	Acaridae	Sarcoptiformes	Botrytis cinerea	Botrytis	Sclerotiniaceae	Helotiales	Leotiomycetes	Ascomycota	Lab			Okabe, K., & Oconnor, B. M. (2001). A method for both mass and individual rearing of fungivorous astigmatid mites (Acari). Experimental & applied acarology, 25(6), 493-504.
	Sancassania	Acaridae	Sarcoptiformes	Flammulina velutipes	Flammulina	Physalacriaceae	Agaricales	Agaricomycetes	Basidiomycota	Lab			Okabe, K., & Oconnor, B. M. (2001). A method for both mass and individual rearing of fungivorous astigmatid mites (Acari). Experimental & applied acarology, 25(6), 493-504.
	Sancassania	Acaridae	Sarcoptiformes	Botrytis cinerea	Botrytis	Sclerotiniaceae	Helotiales	Leotiomycetes	Ascomycota	Lab			Okabe, K., & Oconnor, B. M. (2001). A method for both mass and individual rearing of fungivorous astigmatid mites (Acari). Experimental & applied acarology, 25(6), 493-504.
	Sancassania	Acaridae	Sarcoptiformes	Flammulina velutipes	Flammulina	Physalacriaceae	Agaricales	Agaricomycetes	Basidiomycota	Lab			Okabe, K., & Oconnor, B. M. (2001). A method for both mass and individual rearing of fungivorous astigmatid mites (Acari). Experimental & applied acarology, 25(6), 493-504.
	Sancassania	Acaridae	Sarcoptiformes	Botrytis cinerea	Botrytis	Sclerotiniaceae	Helotiales	Leotiomycetes	Ascomycota	Lab			Okabe, K., & Oconnor, B. M. (2001). A method for both mass and individual rearing of fungivorous astigmatid mites (Acari). Experimental & applied acarology, 25(6), 493-504.
Rhizoglyphus rotundatus	Rhizoglyphus	Acaridae	Sarcoptiformes	Botrytis cinerea	Botrytis	Sclerotiniaceae	Helotiales	Leotiomycetes	Ascomycota	Lab			Okabe, K., & Oconnor, B. M. (2001). A method for both mass and individual rearing of fungivorous astigmatid mites (Acari). Experimental & applied acarology, 25(6), 493-504.
Rhizoglyphus rotundatus	Rhizoglyphus	Acaridae	Sarcoptiformes	Flammulina velutipes	Flammulina	Physalacriaceae	Agaricales	Agaricomycetes	Basidiomycota	Lab			Okabe, K., & Oconnor, B. M. (2001). A method for both mass and individual rearing of fungivorous astigmatid mites (Acari). Experimental & applied acarology, 25(6), 493-504.
Rhizoglyphus robin	Rhizoglyphus	Acaridae	Sarcoptiformes	Hypocrea nigricans	Hypocrea	Hypocreaceae	Hypocreales	Sordariomycetes	Ascomycota	Lab			Okabe, K., & Oconnor, B. M. (2001). A method for both mass and individual rearing of fungivorous astigmatid mites (Acari). Experimental & applied acarology, 25(6), 493-504.
	Rhizoglyphus	Acaridae	Sarcoptiformes	Botrytis cinerea	Botrytis	Sclerotiniaceae	Helotiales	Leotiomycetes	Ascomycota	Lab			Okabe, K., & Oconnor, B. M. (2001). A method for both mass and individual rearing of fungivorous astigmatid mites (Acari). Experimental & applied acarology, 25(6), 493-504.
	Rhizoglyphus	Acaridae	Sarcoptiformes	Flammulina velutipes	Flammulina	Physalacriaceae	Agaricales	Agaricomycetes	Basidiomycota	Lab			Okabe, K., & Oconnor, B. M. (2001). A method for both mass and individual rearing of fungivorous astigmatid mites (Acari). Experimental & applied acarology, 25(6), 493-504.
	Rhizoglyphus	Acaridae	Sarcoptiformes	Botrytis cinerea	Botrytis	Sclerotiniaceae	Helotiales	Leotiomycetes	Ascomycota	Lab			Okabe, K., & Oconnor, B. M. (2001). A method for both mass and individual rearing of fungivorous astigmatid mites (Acari). Experimental & applied acarology, 25(6), 493-504.
	Rhizoglyphus	Acaridae	Sarcoptiformes	Flammulina velutipes	Flammulina	Physalacriaceae	Agaricales	Agaricomycetes	Basidiomycota	Lab			Okabe, K., & Oconnor, B. M. (2001). A method for both mass and individual rearing of fungivorous astigmatid mites (Acari). Experimental & applied acarology, 25(6), 493-504.
	Rhizoglyphus	Acaridae	Sarcoptiformes	Botrytis cinerea	Botrytis	Sclerotiniaceae	Helotiales	Leotiomycetes	Ascomycota	Lab			Okabe, K., & Oconnor, B. M. (2001). A method for both mass and individual rearing of fungivorous astigmatid mites (Acari). Experimental & applied acarology, 25(6), 493-504.
	Bromeliaglyphus	Acaridae	Sarcoptiformes	Botrytis cinerea	Botrytis	Sclerotiniaceae	Helotiales	Leotiomycetes	Ascomycota	Lab			Okabe, K., & Oconnor, B. M. (2001). A method for both mass and individual rearing of fungivorous astigmatid mites (Acari). Experimental & applied acarology, 25(6), 493-504.
Passaloglyphus rosickyi	Passaloglyphus	Acaridae	Sarcoptiformes	Botrytis cinerea	Botrytis	Sclerotiniaceae	Helotiales	Leotiomycetes	Ascomycota	Lab			Okabe, K., & Oconnor, B. M. (2001). A method for both mass and individual rearing of fungivorous astigmatid mites (Acari). Experimental & applied acarology, 25(6), 493-504.
Histiogaster carpio	Histiogaster	Acaridae	Sarcoptiformes	Botrytis cinerea	Botrytis	Sclerotiniaceae	Helotiales	Leotiomycetes	Ascomycota	Lab			Okabe, K., & Oconnor, B. M. (2001). A method for both mass and individual rearing of fungivorous astigmatid mites (Acari). Experimental & applied acarology, 25(6), 493-504.
Histiogaster arborsignis	Histiogaster	Acaridae	Sarcoptiformes	Botrytis cinerea	Botrytis	Sclerotiniaceae	Helotiales	Leotiomycetes	Ascomycota	Lab			Okabe, K., & Oconnor, B. M. (2001). A method for both mass and individual rearing of fungivorous astigmatid mites (Acari). Experimental & applied acarology, 25(6), 493-504.
	Histiogaster	Acaridae	Sarcoptiformes	Botrytis cinerea	Botrytis	Sclerotiniaceae	Helotiales	Leotiomycetes	Ascomycota	Lab			Okabe, K., & Oconnor, B. M. (2001). A method for both mass and individual rearing of fungivorous astigmatid mites (Acari). Experimental & applied acarology, 25(6), 493-504.
	Histiogaster	Acaridae	Sarcoptiformes	Flammulina velutipes	Flammulina	Physalacriaceae	Agaricales	Agaricomycetes	Basidiomycota	Lab			Okabe, K., & Oconnor, B. M. (2001). A method for both mass and individual rearing of fungivorous astigmatid mites (Acari). Experimental & applied acarology, 25(6), 493-504.
	Histiogaster	Acaridae	Sarcoptiformes	Hypocrea nigricans	Hypocrea	Hypocreaceae	Hypocreales	Sordariomycetes	Ascomycota	Lab			Okabe, K., & Oconnor, B. M. (2001). A method for both mass and individual rearing of fungivorous astigmatid mites (Acari). Experimental & applied acarology, 25(6), 493-504.
	Histiogaster	Acaridae	Sarcoptiformes	Botrytis cinerea	Botrytis	Sclerotiniaceae	Helotiales	Leotiomycetes	Ascomycota	Lab			Okabe, K., & Oconnor, B. M. (2001). A method for both mass and individual rearing of fungivorous astigmatid mites (Acari). Experimental & applied acarology, 25(6), 493-504.
	Histiogaster	Acaridae	Sarcoptiformes	Flammulina velutipes	Flammulina	Physalacriaceae	Agaricales	Agaricomycetes	Basidiomycota	Lab			Okabe, K., & Oconnor, B. M. (2001). A method for both mass and individual rearing of fungivorous astigmatid mites (Acari). Experimental & applied acarology, 25(6), 493-504.
	Histiogaster	Acaridae	Sarcoptiformes	Botrytis cinerea	Botrytis	Sclerotiniaceae	Helotiales	Leotiomycetes	Ascomycota	Lab			Okabe, K., & Oconnor, B. M. (2001). A method for both mass and individual rearing of fungivorous astigmatid mites (Acari). Experimental & applied acarology, 25(6), 493-504.
	Histiogaster	Acaridae	Sarcoptiformes	Flammulina velutipes	Flammulina	Physalacriaceae	Agaricales	Agaricomycetes	Basidiomycota	Lab			Okabe, K., & Oconnor, B. M. (2001). A method for both mass and individual rearing of fungivorous astigmatid mites (Acari). Experimental & applied acarology, 25(6), 493-504.
	Naiadacarus	Acaridae	Sarcoptiformes	Botrytis cinerea	Botrytis	Sclerotiniaceae	Helotiales	Leotiomycetes	Ascomycota	Lab			Okabe, K., & Oconnor, B. M. (2001). A method for both mass and individual rearing of fungivorous astigmatid mites (Acari). Experimental & applied acarology, 25(6), 493-504.
Schwiebea elongata	Schwiebea	Acaridae	Sarcoptiformes	Hypocrea nigricans	Hypocrea	Hypocreaceae	Hypocreales	Sordariomycetes	Ascomycota	Lab			Okabe, K., & Oconnor, B. M. (2001). A method for both mass and individual rearing of fungivorous astigmatid mites (Acari). Experimental & applied acarology, 25(6), 493-504.
Schwiebea elongata	Schwiebea	Acaridae	Sarcoptiformes	Botrytis cinerea	Botrytis	Sclerotiniaceae	Helotiales	Leotiomycetes	Ascomycota	Lab			Okabe, K., & Oconnor, B. M. (2001). A method for both mass and individual rearing of fungivorous astigmatid mites (Acari). Experimental & applied acarology, 25(6), 493-504.
Schwiebea elongata	Schwiebea	Acaridae	Sarcoptiformes	Flammulina velutipes	Flammulina	Physalacriaceae	Agaricales	Agaricomycetes	Basidiomycota	Lab			Okabe, K., & Oconnor, B. M. (2001). A method for both mass and individual rearing of fungivorous astigmatid mites (Acari). Experimental & applied acarology, 25(6), 493-504.
	Schwiebea	Acaridae	Sarcoptiformes	Botrytis cinerea	Botrytis	Sclerotiniaceae	Helotiales	Leotiomycetes	Ascomycota	Lab			Okabe, K., & Oconnor, B. M. (2001). A method for both mass and individual rearing of fungivorous astigmatid mites (Acari). Experimental & applied acarology, 25(6), 493-504.
	Schwiebea	Acaridae	Sarcoptiformes	Flammulina velutipes	Flammulina	Physalacriaceae	Agaricales	Agaricomycetes	Basidiomycota	Lab			Okabe, K., & Oconnor, B. M. (2001). A method for both mass and individual rearing of fungivorous astigmatid mites (Acari). Experimental & applied acarology, 25(6), 493-504.
	Schwiebea	Acaridae	Sarcoptiformes	Botrytis cinerea	Botrytis	Sclerotiniaceae	Helotiales	Leotiomycetes	Ascomycota	Lab			Okabe, K., & Oconnor, B. M. (2001). A method for both mass and individual rearing of fungivorous astigmatid mites (Acari). Experimental & applied acarology, 25(6), 493-504.
	Schwiebea	Acaridae	Sarcoptiformes	Botrytis cinerea	Botrytis	Sclerotiniaceae	Helotiales	Leotiomycetes	Ascomycota	Lab			Okabe, K., & Oconnor, B. M. (2001). A method for both mass and individual rearing of fungivorous astigmatid mites (Acari). Experimental & applied acarology, 25(6), 493-504.
	Schwiebea	Acaridae	Sarcoptiformes	Botrytis cinerea	Botrytis	Sclerotiniaceae	Helotiales	Leotiomycetes	Ascomycota	Lab			Okabe, K., & Oconnor, B. M. (2001). A method for both mass and individual rearing of fungivorous astigmatid mites (Acari). Experimental & applied acarology, 25(6), 493-504.
	Schwiebea	Acaridae	Sarcoptiformes	Botrytis cinerea	Botrytis	Sclerotiniaceae	Helotiales	Leotiomycetes	Ascomycota	Lab			Okabe, K., & Oconnor, B. M. (2001). A method for both mass and individual rearing of fungivorous astigmatid mites (Acari). Experimental & applied acarology, 25(6), 493-504.
	Schwiebea	Acaridae	Sarcoptiformes	Botrytis cinerea	Botrytis	Sclerotiniaceae	Helotiales	Leotiomycetes	Ascomycota	Lab			Okabe, K., & Oconnor, B. M. (2001). A method for both mass and individual rearing of fungivorous astigmatid mites (Acari). Experimental & applied acarology, 25(6), 493-504.
Acarus siro	Acarus	Acaridae	Sarcoptiformes	Aspergillus repens	Aspergillus	Aspergillaceae	Eurotiales	Eurotiomycetes	Ascomycota	Lab			Griffiths, D. A., Hodson, A. C., & Christensen, C. M. (1959). Grain storage fungi associated with mites. Journal of Economic Entomology, 52(3), 514-518.
Acarus siro	Acarus	Acaridae	Sarcoptiformes	Aspergillus restridus	Aspergillus	Aspergillaceae	Eurotiales	Eurotiomycetes	Ascomycota	Lab			Griffiths, D. A., Hodson, A. C., & Christensen, C. M. (1959). Grain storage fungi associated with mites. Journal of Economic Entomology, 52(3), 514-518.
Tyrophagus castellanii	Tyrophagus	Acaridae	Sarcoptiformes	Aspergillus repens	Aspergillus	Aspergillaceae	Eurotiales	Eurotiomycetes	Ascomycota	Lab			Griffiths, D. A., Hodson, A. C., & Christensen, C. M. (1959). Grain storage fungi associated with mites. Journal of Economic Entomology, 52(3), 514-518.
Tyrophagus castellanii	Tyrophagus	Acaridae	Sarcoptiformes	Aspergillus amstelodami	Aspergillus	Aspergillaceae	Eurotiales	Eurotiomycetes	Ascomycota	Lab			Griffiths, D. A., Hodson, A. C., & Christensen, C. M. (1959). Grain storage fungi associated with mites. Journal of Economic Entomology, 52(3), 514-518.
Tyrophagus castellanii	Tyrophagus	Acaridae	Sarcoptiformes		Penicillium	Aspergillaceae	Eurotiales	Eurotiomycetes	Ascomycota	Lab			Griffiths, D. A., Hodson, A. C., & Christensen, C. M. (1959). Grain storage fungi associated with mites. Journal of Economic Entomology, 52(3), 514-518.
	Histiogaster	Acaridae	Sarcoptiformes	Aspergillus oryzae	Aspergillus	Aspergillaceae	Eurotiales	Eurotiomycetes	Ascomycota	Lab			OKABE, K. (1993). Population growth and dispersal behavior of Histiogaster sp.(Acari: Acaridae) on several economically important fungi. Applied Entomology and Zoology, 28(1), 11-18.
	Histiogaster	Acaridae	Sarcoptiformes	Fusarium oxysporum	Fusarium	Nectriaceae	Hypocreales	Sordariomycetes	Ascomycota	Lab			OKABE, K. (1993). Population growth and dispersal behavior of Histiogaster sp.(Acari: Acaridae) on several economically important fungi. Applied Entomology and Zoology, 28(1), 11-18.
	Histiogaster	Acaridae	Sarcoptiformes	Aspergillus niger	Aspergillus	Aspergillaceae	Eurotiales	Eurotiomycetes	Ascomycota	Lab			OKABE, K. (1993). Population growth and dispersal behavior of Histiogaster sp.(Acari: Acaridae) on several economically important fungi. Applied Entomology and Zoology, 28(1), 11-18.
	Histiogaster	Acaridae	Sarcoptiformes	Hypocrea nigricans	Hypocrea	Hypocreaceae	Hypocreales	Sordariomycetes	Ascomycota	Lab			OKABE, K. (1993). Population growth and dispersal behavior of Histiogaster sp.(Acari: Acaridae) on several economically important fungi. Applied Entomology and Zoology, 28(1), 11-18.
	Histiogaster	Acaridae	Sarcoptiformes	Pleurotus ostreatus	Pleurotus	Pleurotaceae	Agaricales	Agaricomycetes	Basidiomycota	Lab			OKABE, K. (1993). Population growth and dispersal behavior of Histiogaster sp.(Acari: Acaridae) on several economically important fungi. Applied Entomology and Zoology, 28(1), 11-18.
	Histiogaster	Acaridae	Sarcoptiformes	Flammulina velutipes	Flammulina	Physalacriaceae	Agaricales	Agaricomycetes	Basidiomycota	Lab			OKABE, K. (1993). Population growth and dispersal behavior of Histiogaster sp.(Acari: Acaridae) on several economically important fungi. Applied Entomology and Zoology, 28(1), 11-18.
Tyrophagus putrescentiae	Tyrophagus	Acaridae	Sarcoptiformes	Hypocrea nigricans	Hypocrea	Hypocreaceae	Hypocreales	Sordariomycetes	Ascomycota	Lab			Okabe, K. (1999). Vectoring of Hypocrea nigricans (Hypocreales: Hypocreaceae) by three fungivorous mite species (Acari: Acaridae). Experimental & applied acarology, 23(8), 653-658.
	Histiogaster	Acaridae	Sarcoptiformes	Hypocrea nigricans	Hypocrea	Hypocreaceae	Hypocreales	Sordariomycetes	Ascomycota	Lab			Okabe, K. (1999). Vectoring of Hypocrea nigricans (Hypocreales: Hypocreaceae) by three fungivorous mite species (Acari: Acaridae). Experimental & applied acarology, 23(8), 653-658.
	Schwiebea	Acaridae	Sarcoptiformes	Hypocrea nigricans	Hypocrea	Hypocreaceae	Hypocreales	Sordariomycetes	Ascomycota	Lab			Okabe, K. (1999). Vectoring of Hypocrea nigricans (Hypocreales: Hypocreaceae) by three fungivorous mite species (Acari: Acaridae). Experimental & applied acarology, 23(8), 653-658.
Acarus siro	Acarus	Acaridae	Sarcoptiformes	Penicillium camemberti	Penicillium	Aspergillaceae	Eurotiales	Eurotiomycetes	Ascomycota	Lab			Thomas, C. M., & Dicke, R. J. (1971). Response of the grain mite, Acarus siro (Acarina: Acaridae), to fungi associated with stored-food commodities. Annals of the Entomological Society of America, 64(1), 63-68.
Acarus siro	Acarus	Acaridae	Sarcoptiformes	Aspergillus flavus	Aspergillus	Aspergillaceae	Eurotiales	Eurotiomycetes	Ascomycota	Lab			Thomas, C. M., & Dicke, R. J. (1971). Response of the grain mite, Acarus siro (Acarina: Acaridae), to fungi associated with stored-food commodities. Annals of the Entomological Society of America, 64(1), 63-68.
Acarus siro	Acarus	Acaridae	Sarcoptiformes	Aspergillus repens	Aspergillus	Aspergillaceae	Eurotiales	Eurotiomycetes	Ascomycota	Lab			Thomas, C. M., & Dicke, R. J. (1971). Response of the grain mite, Acarus siro (Acarina: Acaridae), to fungi associated with stored-food commodities. Annals of the Entomological Society of America, 64(1), 63-68.
Acarus siro	Acarus	Acaridae	Sarcoptiformes	Aspergillus ruber	Aspergillus	Aspergillaceae	Eurotiales	Eurotiomycetes	Ascomycota	Lab			Thomas, C. M., & Dicke, R. J. (1971). Response of the grain mite, Acarus siro (Acarina: Acaridae), to fungi associated with stored-food commodities. Annals of the Entomological Society of America, 64(1), 63-68.
Acarus siro	Acarus	Acaridae	Sarcoptiformes	Mucor hiemalis	Mucor	Mucoraceae	Mucorales	Mucoromycetes	Mucoromycota	Lab			Thomas, C. M., & Dicke, R. J. (1971). Response of the grain mite, Acarus siro (Acarina: Acaridae), to fungi associated with stored-food commodities. Annals of the Entomological Society of America, 64(1), 63-68.
Acarus siro	Acarus	Acaridae	Sarcoptiformes	Scopulariopsis brevicaulis	Scopulariopsis	Microascaceae	Microascales	Sordariomycetes	Ascomycota	Lab			Thomas, C. M., & Dicke, R. J. (1971). Response of the grain mite, Acarus siro (Acarina: Acaridae), to fungi associated with stored-food commodities. Annals of the Entomological Society of America, 64(1), 63-68.
Acarus siro	Acarus	Acaridae	Sarcoptiformes	Rhizopus nigricans	Rhizopus	Rhizopodaceae	Mucorales	Mucoromycetes	Mucoromycota	Lab			Thomas, C. M., & Dicke, R. J. (1971). Response of the grain mite, Acarus siro (Acarina: Acaridae), to fungi associated with stored-food commodities. Annals of the Entomological Society of America, 64(1), 63-68.
Acarus siro	Acarus	Acaridae	Sarcoptiformes	Penicillium notatum	Penicillium	Aspergillaceae	Eurotiales	Eurotiomycetes	Ascomycota	Lab			Thomas, C. M., & Dicke, R. J. (1971). Response of the grain mite, Acarus siro (Acarina: Acaridae), to fungi associated with stored-food commodities. Annals of the Entomological Society of America, 64(1), 63-68.
Acarus siro	Acarus	Acaridae	Sarcoptiformes	Curvularia lunata	Curvularia	Pleosporaceae	Pleosporales	Dothideomycetes	Ascomycota	Lab			Thomas, C. M., & Dicke, R. J. (1971). Response of the grain mite, Acarus siro (Acarina: Acaridae), to fungi associated with stored-food commodities. Annals of the Entomological Society of America, 64(1), 63-68.
Acarus siro	Acarus	Acaridae	Sarcoptiformes	Aspergillus versicolor	Aspergillus	Aspergillaceae	Eurotiales	Eurotiomycetes	Ascomycota	Lab			Thomas, C. M., & Dicke, R. J. (1971). Response of the grain mite, Acarus siro (Acarina: Acaridae), to fungi associated with stored-food commodities. Annals of the Entomological Society of America, 64(1), 63-68.
Acarus siro	Acarus	Acaridae	Sarcoptiformes	Alternaria tenuis	Alternaria	Pleosporaceae	Pleosporales	Dothideomycetes	Ascomycota	Lab			Thomas, C. M., & Dicke, R. J. (1971). Response of the grain mite, Acarus siro (Acarina: Acaridae), to fungi associated with stored-food commodities. Annals of the Entomological Society of America, 64(1), 63-68.
Acarus siro	Acarus	Acaridae	Sarcoptiformes	Chaetomium globosum	Chaetomium	Chaetomiaceae	Sordariales	Sordariomycetes	Ascomycota	Lab			Thomas, C. M., & Dicke, R. J. (1971). Response of the grain mite, Acarus siro (Acarina: Acaridae), to fungi associated with stored-food commodities. Annals of the Entomological Society of America, 64(1), 63-68.
Acarus siro	Acarus	Acaridae	Sarcoptiformes	Penicillium funiculosum	Penicillium	Aspergillaceae	Eurotiales	Eurotiomycetes	Ascomycota	Lab			Thomas, C. M., & Dicke, R. J. (1971). Response of the grain mite, Acarus siro (Acarina: Acaridae), to fungi associated with stored-food commodities. Annals of the Entomological Society of America, 64(1), 63-68.
Acarus siro	Acarus	Acaridae	Sarcoptiformes	Aspergillus niger	Aspergillus	Aspergillaceae	Eurotiales	Eurotiomycetes	Ascomycota	Lab			Thomas, C. M., & Dicke, R. J. (1971). Response of the grain mite, Acarus siro (Acarina: Acaridae), to fungi associated with stored-food commodities. Annals of the Entomological Society of America, 64(1), 63-68.
Acarus siro	Acarus	Acaridae	Sarcoptiformes	Pencillium cyclopium	Pencillium	Aspergillaceae	Eurotiales	Eurotiomycetes	Ascomycota	Lab			Thomas, C. M., & Dicke, R. J. (1971). Response of the grain mite, Acarus siro (Acarina: Acaridae), to fungi associated with stored-food commodities. Annals of the Entomological Society of America, 64(1), 63-68.
Acarus siro	Acarus	Acaridae	Sarcoptiformes	Trichoderma lignorum	Trichoderma	Hypocreaceae	Hypocreales	Sordariomycetes	Ascomycota	Lab			Thomas, C. M., & Dicke, R. J. (1971). Response of the grain mite, Acarus siro (Acarina: Acaridae), to fungi associated with stored-food commodities. Annals of the Entomological Society of America, 64(1), 63-68.
Acarus siro	Acarus	Acaridae	Sarcoptiformes	Fusarium moniliforme	Fusarium	Nectriaceae	Hypocreales	Sordariomycetes	Ascomycota	Lab			Thomas, C. M., & Dicke, R. J. (1971). Response of the grain mite, Acarus siro (Acarina: Acaridae), to fungi associated with stored-food commodities. Annals of the Entomological Society of America, 64(1), 63-68.
Siteroptes avenae	Siteroptes	Siteroptidae	Trombidiformes	Fusarium poae	Fusarium	Nectriaceae	Hypocreales	Sordariomycetes	Ascomycota	Field	South Africa	Wheat fields	Kemp, G. H. J., Pretorius, Z. A., & Wingfield, M. J. (1996). Fusarium glume spot of wheat: A newly recorded mite-associated disease in South Africa. Plant disease (USA).
Oppiella nova	Oppiella	Oppiidae	Sarcoptiformes	Suillus variegatus	Suillus	Suillaceae	Boletales	Agaricomycetes	Basidiomycota	Lab			Remén, C., Fransson, P., & Persson, T. (2010). Population responses of oribatids and enchytraeids to ectomycorrhizal and saprotrophic fungi in plant–soil microcosms. Soil Biology and Biochemistry, 42(6), 978-985.
Oppiella nova	Oppiella	Oppiidae	Sarcoptiformes	Paxillus involutus	Paxillus	Paxillaceae	Boletales	Agaricomycetes	Basidiomycota	Lab			Remén, C., Fransson, P., & Persson, T. (2010). Population responses of oribatids and enchytraeids to ectomycorrhizal and saprotrophic fungi in plant–soil microcosms. Soil Biology and Biochemistry, 42(6), 978-985.
Oppiella nova	Oppiella	Oppiidae	Sarcoptiformes	Paxillus fallax	Paxillus	Paxillaceae	Boletales	Agaricomycetes	Basidiomycota	Lab			Remén, C., Fransson, P., & Persson, T. (2010). Population responses of oribatids and enchytraeids to ectomycorrhizal and saprotrophic fungi in plant–soil microcosms. Soil Biology and Biochemistry, 42(6), 978-985.
Oppiella nova	Oppiella	Oppiidae	Sarcoptiformes	Rhizopogon roseolus	Rhizopogon	Rhizopogonaceae	Boletales	Agaricomycetes	Basidiomycota	Lab			Remén, C., Fransson, P., & Persson, T. (2010). Population responses of oribatids and enchytraeids to ectomycorrhizal and saprotrophic fungi in plant–soil microcosms. Soil Biology and Biochemistry, 42(6), 978-985.
Oppiella nova	Oppiella	Oppiidae	Sarcoptiformes	Hebeloma velutipes	Hebeloma	Hymenogastraceae	Agaricales	Agaricomycetes	Basidiomycota	Lab			Remén, C., Fransson, P., & Persson, T. (2010). Population responses of oribatids and enchytraeids to ectomycorrhizal and saprotrophic fungi in plant–soil microcosms. Soil Biology and Biochemistry, 42(6), 978-985.
Tectocepheus velatus	Tectocepheus	Tectocepheidae	Sarcoptiformes	Suillus variegatus	Suillus	Suillaceae	Boletales	Agaricomycetes	Basidiomycota	Lab			Remén, C., Fransson, P., & Persson, T. (2010). Population responses of oribatids and enchytraeids to ectomycorrhizal and saprotrophic fungi in plant–soil microcosms. Soil Biology and Biochemistry, 42(6), 978-985.
Tectocepheus velatus	Tectocepheus	Tectocepheidae	Sarcoptiformes	Paxillus involutus	Paxillus	Paxillaceae	Boletales	Agaricomycetes	Basidiomycota	Lab			Remén, C., Fransson, P., & Persson, T. (2010). Population responses of oribatids and enchytraeids to ectomycorrhizal and saprotrophic fungi in plant–soil microcosms. Soil Biology and Biochemistry, 42(6), 978-985.
Tectocepheus velatus	Tectocepheus	Tectocepheidae	Sarcoptiformes	Paxillus fallax	Paxillus	Paxillaceae	Boletales	Agaricomycetes	Basidiomycota	Lab			Remén, C., Fransson, P., & Persson, T. (2010). Population responses of oribatids and enchytraeids to ectomycorrhizal and saprotrophic fungi in plant–soil microcosms. Soil Biology and Biochemistry, 42(6), 978-985.
Tectocepheus velatus	Tectocepheus	Tectocepheidae	Sarcoptiformes	Rhizopogon roseolus	Rhizopogon	Rhizopogonaceae	Boletales	Agaricomycetes	Basidiomycota	Lab			Remén, C., Fransson, P., & Persson, T. (2010). Population responses of oribatids and enchytraeids to ectomycorrhizal and saprotrophic fungi in plant–soil microcosms. Soil Biology and Biochemistry, 42(6), 978-985.
Tectocepheus velatus	Tectocepheus	Tectocepheidae	Sarcoptiformes	Hebeloma velutipes	Hebeloma	Hymenogastraceae	Agaricales	Agaricomycetes	Basidiomycota	Lab			Remén, C., Fransson, P., & Persson, T. (2010). Population responses of oribatids and enchytraeids to ectomycorrhizal and saprotrophic fungi in plant–soil microcosms. Soil Biology and Biochemistry, 42(6), 978-985.
Nothrus silvestris	Nothrus	Nothridae	Sarcoptiformes	Suillus variegatus	Suillus	Suillaceae	Boletales	Agaricomycetes	Basidiomycota	Lab			Remén, C., Fransson, P., & Persson, T. (2010). Population responses of oribatids and enchytraeids to ectomycorrhizal and saprotrophic fungi in plant–soil microcosms. Soil Biology and Biochemistry, 42(6), 978-985.
Nothrus silvestris	Nothrus	Nothridae	Sarcoptiformes	Paxillus involutus	Paxillus	Paxillaceae	Boletales	Agaricomycetes	Basidiomycota	Lab			Remén, C., Fransson, P., & Persson, T. (2010). Population responses of oribatids and enchytraeids to ectomycorrhizal and saprotrophic fungi in plant–soil microcosms. Soil Biology and Biochemistry, 42(6), 978-985.
Nothrus silvestris	Nothrus	Nothridae	Sarcoptiformes	Paxillus fallax	Paxillus	Paxillaceae	Boletales	Agaricomycetes	Basidiomycota	Lab			Remén, C., Fransson, P., & Persson, T. (2010). Population responses of oribatids and enchytraeids to ectomycorrhizal and saprotrophic fungi in plant–soil microcosms. Soil Biology and Biochemistry, 42(6), 978-985.
Nothrus silvestris	Nothrus	Nothridae	Sarcoptiformes	Rhizopogon roseolus	Rhizopogon	Rhizopogonaceae	Boletales	Agaricomycetes	Basidiomycota	Lab			Remén, C., Fransson, P., & Persson, T. (2010). Population responses of oribatids and enchytraeids to ectomycorrhizal and saprotrophic fungi in plant–soil microcosms. Soil Biology and Biochemistry, 42(6), 978-985.
Nothrus silvestris	Nothrus	Nothridae	Sarcoptiformes	Hebeloma velutipes	Hebeloma	Hymenogastraceae	Agaricales	Agaricomycetes	Basidiomycota	Lab			Remén, C., Fransson, P., & Persson, T. (2010). Population responses of oribatids and enchytraeids to ectomycorrhizal and saprotrophic fungi in plant–soil microcosms. Soil Biology and Biochemistry, 42(6), 978-985.
Folsomia candida	Folsomia	Isotomidae	Poduromorpha	Aspergillus nidulans	Aspergillus	Aspergillaceae	Eurotiales	Eurotiomycetes	Ascomycota	Lab			Döll, K., Chatterjee, S., Scheu, S., Karlovsky, P., & Rohlfs, M. (2013). Fungal metabolic plasticity and sexual development mediate induced resistance to arthropod fungivory. Proceedings of the Royal Society B: Biological Sciences, 280(1771), 20131219.
Folsomia candida	Folsomia	Isotomidae	Poduromorpha	Aspergillus nidulans	Aspergillus	Aspergillaceae	Eurotiales	Eurotiomycetes	Ascomycota	Lab		Fungal species was genetically modified to lack sterigmatocystin	Staaden, S., Milcu, A., Rohlfs, M., & Scheu, S. (2011). Olfactory cues associated with fungal grazing intensity and secondary metabolite pathway modulate Collembola foraging behaviour. Soil Biology and Biochemistry, 43(7), 1411-1416.
Folsomia candida	Folsomia	Isotomidae	Poduromorpha	Laccaria bicolor	Laccaria	Hydnangiaceae	Agaricales	Agaricomycetes	Basidiomycota	Lab			Staaden, S., Milcu, A., Rohlfs, M., & Scheu, S. (2011). Olfactory cues associated with fungal grazing intensity and secondary metabolite pathway modulate Collembola foraging behaviour. Soil Biology and Biochemistry, 43(7), 1411-1416.
Heteromurus nitidus	Heteromurus	Orchesellidae		Aspergillus nidulans	Aspergillus	Aspergillaceae	Eurotiales	Eurotiomycetes	Ascomycota	Lab		Fungal species was genetically modified to lack sterigmatocystin	Staaden, S., Milcu, A., Rohlfs, M., & Scheu, S. (2011). Olfactory cues associated with fungal grazing intensity and secondary metabolite pathway modulate Collembola foraging behaviour. Soil Biology and Biochemistry, 43(7), 1411-1416.
Heteromurus nitidus	Heteromurus	Orchesellidae		Laccaria bicolor	Laccaria	Hydnangiaceae	Agaricales	Agaricomycetes	Basidiomycota	Lab			Staaden, S., Milcu, A., Rohlfs, M., & Scheu, S. (2011). Olfactory cues associated with fungal grazing intensity and secondary metabolite pathway modulate Collembola foraging behaviour. Soil Biology and Biochemistry, 43(7), 1411-1416.
Supraphorura furcifera	Supraphorura	Onychiuridae	Poduromorpha	Aspergillus nidulans	Aspergillus	Aspergillaceae	Eurotiales	Eurotiomycetes	Ascomycota	Lab		Fungal species was genetically modified to lack sterigmatocystin	Staaden, S., Milcu, A., Rohlfs, M., & Scheu, S. (2011). Olfactory cues associated with fungal grazing intensity and secondary metabolite pathway modulate Collembola foraging behaviour. Soil Biology and Biochemistry, 43(7), 1411-1416.
Supraphorura furcifera	Supraphorura	Onychiuridae	Poduromorpha	Laccaria bicolor	Laccaria	Hydnangiaceae	Agaricales	Agaricomycetes	Basidiomycota	Lab			Staaden, S., Milcu, A., Rohlfs, M., & Scheu, S. (2011). Olfactory cues associated with fungal grazing intensity and secondary metabolite pathway modulate Collembola foraging behaviour. Soil Biology and Biochemistry, 43(7), 1411-1416.
Folsomia candida	Folsomia	Isotomidae	Poduromorpha	Aspergillus nidulans	Aspergillus	Aspergillaceae	Eurotiales	Eurotiomycetes	Ascomycota	Lab			Stoetefeld, L., Scheu, S., & Rohlfs, M. (2012). Fungal chemical defence alters density?dependent foraging behaviour and success in a fungivorous soil arthropod. Ecological Entomology, 37(5), 323-329.
Folsomia candida	Folsomia	Isotomidae	Poduromorpha	Rhizophagus intraradices [as Glomus intraradices]	Rhizophagus	Glomeraceae	Glomerales	Glomeromycetes	Glomeromycota	Lab			Duhamel, M., Pel, R., Ooms, A., Bücking, H., Jansa, J., Ellers, J., ... & Kiers, E. T. (2013). Do fungivores trigger the transfer of protective metabolites from host plants to arbuscular mycorrhizal hyphae?. Ecology, 94(9), 2019-2029.
Folsomia candida	Folsomia	Isotomidae	Poduromorpha	Rhizophagus custos [as Glomus custos]	Rhizophagus	Glomeraceae	Glomerales	Glomeromycetes	Glomeromycota	Lab			Duhamel, M., Pel, R., Ooms, A., Bücking, H., Jansa, J., Ellers, J., ... & Kiers, E. T. (2013). Do fungivores trigger the transfer of protective metabolites from host plants to arbuscular mycorrhizal hyphae?. Ecology, 94(9), 2019-2029.
Entomobrya nivalis	Entomobrya	Entomobryidae			Acremonium		Hypocreales	Sordariomycetes	Ascomycota	Field	Estonia	Collected sprigtail from Norway spruce dominated forest at different times of the year. Scanned for OTU'S in their stomachs and guts	Anslan, S., Bahram, M., & Tedersoo, L. (2016). Temporal changes in fungal communities associated with guts and appendages of Collembola as based on culturing and high-throughput sequencing. Soil Biology and Biochemistry, 96, 152-159.
Entomobrya nivalis	Entomobrya	Entomobryidae			Acremonium		Hypocreales	Sordariomycetes	Ascomycota	Field	Estonia		Anslan, S., Bahram, M., & Tedersoo, L. (2016). Temporal changes in fungal communities associated with guts and appendages of Collembola as based on culturing and high-throughput sequencing. Soil Biology and Biochemistry, 96, 152-159.
Entomobrya nivalis	Entomobrya	Entomobryidae			Acremonium		Hypocreales	Sordariomycetes	Ascomycota	Field	Estonia		Anslan, S., Bahram, M., & Tedersoo, L. (2016). Temporal changes in fungal communities associated with guts and appendages of Collembola as based on culturing and high-throughput sequencing. Soil Biology and Biochemistry, 96, 152-159.
Entomobrya nivalis	Entomobrya	Entomobryidae			Acremonium		Hypocreales	Sordariomycetes	Ascomycota	Field	Estonia		Anslan, S., Bahram, M., & Tedersoo, L. (2016). Temporal changes in fungal communities associated with guts and appendages of Collembola as based on culturing and high-throughput sequencing. Soil Biology and Biochemistry, 96, 152-159.
Entomobrya nivalis	Entomobrya	Entomobryidae			Acremonium		Hypocreales	Sordariomycetes	Ascomycota	Field	Estonia		Anslan, S., Bahram, M., & Tedersoo, L. (2016). Temporal changes in fungal communities associated with guts and appendages of Collembola as based on culturing and high-throughput sequencing. Soil Biology and Biochemistry, 96, 152-159.
Entomobrya nivalis	Entomobrya	Entomobryidae		Amanita fulva	Amanita	Amanitaceae	Agaricales	Agaricomycetes	Basidiomycota	Field	Estonia		Anslan, S., Bahram, M., & Tedersoo, L. (2016). Temporal changes in fungal communities associated with guts and appendages of Collembola as based on culturing and high-throughput sequencing. Soil Biology and Biochemistry, 96, 152-159.
Entomobrya nivalis	Entomobrya	Entomobryidae			Amphinema	Atheliaceae	Atheliales	Agaricomycetes	Basidiomycota	Field	Estonia		Anslan, S., Bahram, M., & Tedersoo, L. (2016). Temporal changes in fungal communities associated with guts and appendages of Collembola as based on culturing and high-throughput sequencing. Soil Biology and Biochemistry, 96, 152-159.
Entomobrya nivalis	Entomobrya	Entomobryidae			Aschersonia	Clavicipitaceae	Hypocreales	Sordariomycetes	Ascomycota	Field	Estonia		Anslan, S., Bahram, M., & Tedersoo, L. (2016). Temporal changes in fungal communities associated with guts and appendages of Collembola as based on culturing and high-throughput sequencing. Soil Biology and Biochemistry, 96, 152-159.
Entomobrya nivalis	Entomobrya	Entomobryidae		Aspergillus fumigatus	Aspergillus	Aspergillaceae	Eurotiales	Eurotiomycetes	Ascomycota	Field	Estonia		Anslan, S., Bahram, M., & Tedersoo, L. (2016). Temporal changes in fungal communities associated with guts and appendages of Collembola as based on culturing and high-throughput sequencing. Soil Biology and Biochemistry, 96, 152-159.
Entomobrya nivalis	Entomobrya	Entomobryidae		Aspergillus penicillioides	Aspergillus	Aspergillaceae	Eurotiales	Eurotiomycetes	Ascomycota	Field	Estonia		Anslan, S., Bahram, M., & Tedersoo, L. (2016). Temporal changes in fungal communities associated with guts and appendages of Collembola as based on culturing and high-throughput sequencing. Soil Biology and Biochemistry, 96, 152-159.
Entomobrya nivalis	Entomobrya	Entomobryidae		Aspergillus ruber	Aspergillus	Aspergillaceae	Eurotiales	Eurotiomycetes	Ascomycota	Field	Estonia		Anslan, S., Bahram, M., & Tedersoo, L. (2016). Temporal changes in fungal communities associated with guts and appendages of Collembola as based on culturing and high-throughput sequencing. Soil Biology and Biochemistry, 96, 152-159.
Entomobrya nivalis	Entomobrya	Entomobryidae			Aspergillus	Aspergillaceae	Eurotiales	Eurotiomycetes	Ascomycota	Field	Estonia		Anslan, S., Bahram, M., & Tedersoo, L. (2016). Temporal changes in fungal communities associated with guts and appendages of Collembola as based on culturing and high-throughput sequencing. Soil Biology and Biochemistry, 96, 152-159.
Entomobrya nivalis	Entomobrya	Entomobryidae		Athelia rolfsii	Athelia	Atheliaceae	Atheliales	Agaricomycetes	Basidiomycota	Field	Estonia		Anslan, S., Bahram, M., & Tedersoo, L. (2016). Temporal changes in fungal communities associated with guts and appendages of Collembola as based on culturing and high-throughput sequencing. Soil Biology and Biochemistry, 96, 152-159.
Entomobrya nivalis	Entomobrya	Entomobryidae			Aureobasidium	Saccotheciaceae	Dothideales	Dothideomycetes	Ascomycota	Field	Estonia		Anslan, S., Bahram, M., & Tedersoo, L. (2016). Temporal changes in fungal communities associated with guts and appendages of Collembola as based on culturing and high-throughput sequencing. Soil Biology and Biochemistry, 96, 152-159.
Entomobrya nivalis	Entomobrya	Entomobryidae			Auricularia	Auriculariaceae	Auriculariales	Agaricomycetes	Basidiomycota	Field	Estonia		Anslan, S., Bahram, M., & Tedersoo, L. (2016). Temporal changes in fungal communities associated with guts and appendages of Collembola as based on culturing and high-throughput sequencing. Soil Biology and Biochemistry, 96, 152-159.
Entomobrya nivalis	Entomobrya	Entomobryidae		Auxarthron thaxteri	Auxarthron	Onygenaceae	Onygenales	Eurotiomycetes	Ascomycota	Field	Estonia		Anslan, S., Bahram, M., & Tedersoo, L. (2016). Temporal changes in fungal communities associated with guts and appendages of Collembola as based on culturing and high-throughput sequencing. Soil Biology and Biochemistry, 96, 152-159.
Entomobrya nivalis	Entomobrya	Entomobryidae		Basidiobolus ranarum	Basidiobolus	Basidiobolaceae	Basidiobolales		Zygomycota	Field	Estonia		Anslan, S., Bahram, M., & Tedersoo, L. (2016). Temporal changes in fungal communities associated with guts and appendages of Collembola as based on culturing and high-throughput sequencing. Soil Biology and Biochemistry, 96, 152-159.
Entomobrya nivalis	Entomobrya	Entomobryidae		Beauveria bassiana	Beauveria	Cordycipitaceae	Hypocreales	Sordariomycetes	Ascomycota	Field	Estonia		Anslan, S., Bahram, M., & Tedersoo, L. (2016). Temporal changes in fungal communities associated with guts and appendages of Collembola as based on culturing and high-throughput sequencing. Soil Biology and Biochemistry, 96, 152-159.
Entomobrya nivalis	Entomobrya	Entomobryidae		Beltrania rhombica	Beltrania	Beltraniaceae	Sordariales	Sordariomycetes	Ascomycota	Field	Estonia		Anslan, S., Bahram, M., & Tedersoo, L. (2016). Temporal changes in fungal communities associated with guts and appendages of Collembola as based on culturing and high-throughput sequencing. Soil Biology and Biochemistry, 96, 152-159.
Entomobrya nivalis	Entomobrya	Entomobryidae			Bionectria	Bionectriaceae	Hypocreales	Sordariomycetes	Ascomycota	Field	Estonia		Anslan, S., Bahram, M., & Tedersoo, L. (2016). Temporal changes in fungal communities associated with guts and appendages of Collembola as based on culturing and high-throughput sequencing. Soil Biology and Biochemistry, 96, 152-159.
Entomobrya nivalis	Entomobrya	Entomobryidae			Clonostachys	Bionectriaceae	Hypocreales	Sordariomycetes	Ascomycota	Field	Estonia		Anslan, S., Bahram, M., & Tedersoo, L. (2016). Temporal changes in fungal communities associated with guts and appendages of Collembola as based on culturing and high-throughput sequencing. Soil Biology and Biochemistry, 96, 152-159.
Entomobrya nivalis	Entomobrya	Entomobryidae		Bolbitius elegans	Bolbitius	Bolbitiaceae	Agaricales	Agaricomycetes	Basidiomycota	Field	Estonia		Anslan, S., Bahram, M., & Tedersoo, L. (2016). Temporal changes in fungal communities associated with guts and appendages of Collembola as based on culturing and high-throughput sequencing. Soil Biology and Biochemistry, 96, 152-159.
Entomobrya nivalis	Entomobrya	Entomobryidae		Botrytis cinerea	Botrytis	Sclerotiniaceae	Helotiales	Leotiomycetes	Ascomycota	Field	Estonia		Anslan, S., Bahram, M., & Tedersoo, L. (2016). Temporal changes in fungal communities associated with guts and appendages of Collembola as based on culturing and high-throughput sequencing. Soil Biology and Biochemistry, 96, 152-159.
Entomobrya nivalis	Entomobrya	Entomobryidae		Bullera alba [as Bulleromyces albus]	Bullera	Bulleraceae	Tremellales	Tremellomycetes	Basidiomycota	Field	Estonia		Anslan, S., Bahram, M., & Tedersoo, L. (2016). Temporal changes in fungal communities associated with guts and appendages of Collembola as based on culturing and high-throughput sequencing. Soil Biology and Biochemistry, 96, 152-159.
Entomobrya nivalis	Entomobrya	Entomobryidae			Cadophora	Ploettnerulaceae	Helotiales	Leotiomycetes	Ascomycota	Field	Estonia		Anslan, S., Bahram, M., & Tedersoo, L. (2016). Temporal changes in fungal communities associated with guts and appendages of Collembola as based on culturing and high-throughput sequencing. Soil Biology and Biochemistry, 96, 152-159.
Entomobrya nivalis	Entomobrya	Entomobryidae		Candida parapsilosis	Candida		Saccharomycetales	Saccharomycetes	Ascomycota	Field	Estonia		Anslan, S., Bahram, M., & Tedersoo, L. (2016). Temporal changes in fungal communities associated with guts and appendages of Collembola as based on culturing and high-throughput sequencing. Soil Biology and Biochemistry, 96, 152-159.
Entomobrya nivalis	Entomobrya	Entomobryidae			Candida		Saccharomycetales	Saccharomycetes	Ascomycota	Field	Estonia		Anslan, S., Bahram, M., & Tedersoo, L. (2016). Temporal changes in fungal communities associated with guts and appendages of Collembola as based on culturing and high-throughput sequencing. Soil Biology and Biochemistry, 96, 152-159.
Entomobrya nivalis	Entomobrya	Entomobryidae			Catenulostroma	Teratosphaeriaceae	Mycosphaerellales	Dothideomycetes	Ascomycota	Field	Estonia		Anslan, S., Bahram, M., & Tedersoo, L. (2016). Temporal changes in fungal communities associated with guts and appendages of Collembola as based on culturing and high-throughput sequencing. Soil Biology and Biochemistry, 96, 152-159.
Entomobrya nivalis	Entomobrya	Entomobryidae			Cephalosporium		Hypocreales	Sordariomycetes	Ascomycota	Field	Estonia		Anslan, S., Bahram, M., & Tedersoo, L. (2016). Temporal changes in fungal communities associated with guts and appendages of Collembola as based on culturing and high-throughput sequencing. Soil Biology and Biochemistry, 96, 152-159.
Entomobrya nivalis	Entomobrya	Entomobryidae			Ceratobasidium	Ceratobasidiaceae	Cantharellales	Agaricomycetes	Basidiomycota	Field	Estonia		Anslan, S., Bahram, M., & Tedersoo, L. (2016). Temporal changes in fungal communities associated with guts and appendages of Collembola as based on culturing and high-throughput sequencing. Soil Biology and Biochemistry, 96, 152-159.
Entomobrya nivalis	Entomobrya	Entomobryidae		Ceratocystis fagacearum	Ceratocystis	Ceratocystidaceae	Microascales	Sordariomycetes	Ascomycota	Field	Estonia		Anslan, S., Bahram, M., & Tedersoo, L. (2016). Temporal changes in fungal communities associated with guts and appendages of Collembola as based on culturing and high-throughput sequencing. Soil Biology and Biochemistry, 96, 152-159.
Entomobrya nivalis	Entomobrya	Entomobryidae			Chaetomium	Chaetomiaceae	Sordariales	Sordariomycetes	Ascomycota	Field	Estonia		Anslan, S., Bahram, M., & Tedersoo, L. (2016). Temporal changes in fungal communities associated with guts and appendages of Collembola as based on culturing and high-throughput sequencing. Soil Biology and Biochemistry, 96, 152-159.
Entomobrya nivalis	Entomobrya	Entomobryidae		Chaetosphaeria chloroconia	Chaetosphaeria	Chaetosphaeriaceae	Chaetosphaeriales	Sordariomycetes	Ascomycota	Field	Estonia		Anslan, S., Bahram, M., & Tedersoo, L. (2016). Temporal changes in fungal communities associated with guts and appendages of Collembola as based on culturing and high-throughput sequencing. Soil Biology and Biochemistry, 96, 152-159.
Entomobrya nivalis	Entomobrya	Entomobryidae		Chalara longipes	Chalara	Pezizellaceae	Helotiales	Leotiomycetes	Ascomycota	Field	Estonia		Anslan, S., Bahram, M., & Tedersoo, L. (2016). Temporal changes in fungal communities associated with guts and appendages of Collembola as based on culturing and high-throughput sequencing. Soil Biology and Biochemistry, 96, 152-159.
Entomobrya nivalis	Entomobrya	Entomobryidae			Chaunopycnis	Ophiocordycipitaceae	Hypocreales	Sordariomycetes	Ascomycota	Field	Estonia		Anslan, S., Bahram, M., & Tedersoo, L. (2016). Temporal changes in fungal communities associated with guts and appendages of Collembola as based on culturing and high-throughput sequencing. Soil Biology and Biochemistry, 96, 152-159.
Entomobrya nivalis	Entomobrya	Entomobryidae			Cladophialophora	Herpotrichiellaceae	Chaetothyriales	Eurotiomycetes	Ascomycota	Field	Estonia		Anslan, S., Bahram, M., & Tedersoo, L. (2016). Temporal changes in fungal communities associated with guts and appendages of Collembola as based on culturing and high-throughput sequencing. Soil Biology and Biochemistry, 96, 152-159.
Entomobrya nivalis	Entomobrya	Entomobryidae		Cladosporium cladosporioides	Cladosporium	Cladosporiaceae	Cladosporiales	Dothideomycetes	Ascomycota	Field	Estonia		Anslan, S., Bahram, M., & Tedersoo, L. (2016). Temporal changes in fungal communities associated with guts and appendages of Collembola as based on culturing and high-throughput sequencing. Soil Biology and Biochemistry, 96, 152-159.
Entomobrya nivalis	Entomobrya	Entomobryidae		Ramariopsis asperulospora [as Clavaria asperulospora]	Ramariopsis	Clavariaceae	Agaricales	Agaricomycetes	Basidiomycota	Field	Estonia		Anslan, S., Bahram, M., & Tedersoo, L. (2016). Temporal changes in fungal communities associated with guts and appendages of Collembola as based on culturing and high-throughput sequencing. Soil Biology and Biochemistry, 96, 152-159.
Entomobrya nivalis	Entomobrya	Entomobryidae			Clavaria	Clavariaceae	Agaricales	Agaricomycetes	Basidiomycota	Field	Estonia		Anslan, S., Bahram, M., & Tedersoo, L. (2016). Temporal changes in fungal communities associated with guts and appendages of Collembola as based on culturing and high-throughput sequencing. Soil Biology and Biochemistry, 96, 152-159.
Entomobrya nivalis	Entomobrya	Entomobryidae			Clavulinopsis	Clavariaceae	Agaricales	Agaricomycetes	Basidiomycota	Field	Estonia		Anslan, S., Bahram, M., & Tedersoo, L. (2016). Temporal changes in fungal communities associated with guts and appendages of Collembola as based on culturing and high-throughput sequencing. Soil Biology and Biochemistry, 96, 152-159.
Entomobrya nivalis	Entomobrya	Entomobryidae		Cortinarius anomalus	Cortinarius	Cortinariaceae	Agaricales	Agaricomycetes	Basidiomycota	Field	Estonia		Anslan, S., Bahram, M., & Tedersoo, L. (2016). Temporal changes in fungal communities associated with guts and appendages of Collembola as based on culturing and high-throughput sequencing. Soil Biology and Biochemistry, 96, 152-159.
Entomobrya nivalis	Entomobrya	Entomobryidae		Cortinarius durus [as Cortinarius claricolor]	Cortinarius	Cortinariaceae	Agaricales	Agaricomycetes	Basidiomycota	Field	Estonia		Anslan, S., Bahram, M., & Tedersoo, L. (2016). Temporal changes in fungal communities associated with guts and appendages of Collembola as based on culturing and high-throughput sequencing. Soil Biology and Biochemistry, 96, 152-159.
Entomobrya nivalis	Entomobrya	Entomobryidae			Cortinarius	Cortinariaceae	Agaricales	Agaricomycetes	Basidiomycota	Field	Estonia		Anslan, S., Bahram, M., & Tedersoo, L. (2016). Temporal changes in fungal communities associated with guts and appendages of Collembola as based on culturing and high-throughput sequencing. Soil Biology and Biochemistry, 96, 152-159.
Entomobrya nivalis	Entomobrya	Entomobryidae			Cortinarius	Cortinariaceae	Agaricales	Agaricomycetes	Basidiomycota	Field	Estonia		Anslan, S., Bahram, M., & Tedersoo, L. (2016). Temporal changes in fungal communities associated with guts and appendages of Collembola as based on culturing and high-throughput sequencing. Soil Biology and Biochemistry, 96, 152-159.
Entomobrya nivalis	Entomobrya	Entomobryidae			Cortinarius	Cortinariaceae	Agaricales	Agaricomycetes	Basidiomycota	Field	Estonia		Anslan, S., Bahram, M., & Tedersoo, L. (2016). Temporal changes in fungal communities associated with guts and appendages of Collembola as based on culturing and high-throughput sequencing. Soil Biology and Biochemistry, 96, 152-159.
Entomobrya nivalis	Entomobrya	Entomobryidae			Cruentomycena	Mycenaceae	Agaricales	Agaricomycetes	Basidiomycota	Field	Estonia		Anslan, S., Bahram, M., & Tedersoo, L. (2016). Temporal changes in fungal communities associated with guts and appendages of Collembola as based on culturing and high-throughput sequencing. Soil Biology and Biochemistry, 96, 152-159.
Entomobrya nivalis	Entomobrya	Entomobryidae		Solicoccozyma phenolica [as Cryptococcus phenolicus]	Solicoccozyma	Piskurozymaceae	Filobasidiales	Tremellomycetes	Basidiomycota	Field	Estonia		Anslan, S., Bahram, M., & Tedersoo, L. (2016). Temporal changes in fungal communities associated with guts and appendages of Collembola as based on culturing and high-throughput sequencing. Soil Biology and Biochemistry, 96, 152-159.
Entomobrya nivalis	Entomobrya	Entomobryidae			Cryptococcus	Cryptococcaceae	Tremellales	Tremellomycetes	Basidiomycota	Field	Estonia		Anslan, S., Bahram, M., & Tedersoo, L. (2016). Temporal changes in fungal communities associated with guts and appendages of Collembola as based on culturing and high-throughput sequencing. Soil Biology and Biochemistry, 96, 152-159.
Entomobrya nivalis	Entomobrya	Entomobryidae			Cryptococcus	Cryptococcaceae	Tremellales	Tremellomycetes	Basidiomycota	Field	Estonia		Anslan, S., Bahram, M., & Tedersoo, L. (2016). Temporal changes in fungal communities associated with guts and appendages of Collembola as based on culturing and high-throughput sequencing. Soil Biology and Biochemistry, 96, 152-159.
Entomobrya nivalis	Entomobrya	Entomobryidae		Vishniacozyma victoriae [as Cryptococcus victoriae]	Vishniacozyma	Cryptococcaceae	Tremellales	Tremellomycetes	Basidiomycota	Field	Estonia		Anslan, S., Bahram, M., & Tedersoo, L. (2016). Temporal changes in fungal communities associated with guts and appendages of Collembola as based on culturing and high-throughput sequencing. Soil Biology and Biochemistry, 96, 152-159.
Entomobrya nivalis	Entomobrya	Entomobryidae		Filobasidium wieringae [as Cryptococcus wieringae]	Filobasidium	Filobasidiaceae	Filobasidiales	Tremellomycetes	Basidiomycota	Field	Estonia		Anslan, S., Bahram, M., & Tedersoo, L. (2016). Temporal changes in fungal communities associated with guts and appendages of Collembola as based on culturing and high-throughput sequencing. Soil Biology and Biochemistry, 96, 152-159.
Entomobrya nivalis	Entomobrya	Entomobryidae		Cryptodiaporthe populea	Cryptodiaporthe	Valsaceae	Diaporthales	Sordariomycetes	Ascomycota	Field	Estonia		Anslan, S., Bahram, M., & Tedersoo, L. (2016). Temporal changes in fungal communities associated with guts and appendages of Collembola as based on culturing and high-throughput sequencing. Soil Biology and Biochemistry, 96, 152-159.
Entomobrya nivalis	Entomobrya	Entomobryidae		Cunninghamella elegans	Cunninghamella	Cunninghamellaceae	Mucorales	Mucoromycetes	Mucoromycota	Field	Estonia		Anslan, S., Bahram, M., & Tedersoo, L. (2016). Temporal changes in fungal communities associated with guts and appendages of Collembola as based on culturing and high-throughput sequencing. Soil Biology and Biochemistry, 96, 152-159.
Entomobrya nivalis	Entomobrya	Entomobryidae			Cylindrocladiella	Nectriaceae	Hypocreales	Sordariomycetes	Ascomycota	Field	Estonia		Anslan, S., Bahram, M., & Tedersoo, L. (2016). Temporal changes in fungal communities associated with guts and appendages of Collembola as based on culturing and high-throughput sequencing. Soil Biology and Biochemistry, 96, 152-159.
Entomobrya nivalis	Entomobrya	Entomobryidae			Didymella	Didymellaceae	Pleosporales	Dothideomycetes	Ascomycota	Field	Estonia		Anslan, S., Bahram, M., & Tedersoo, L. (2016). Temporal changes in fungal communities associated with guts and appendages of Collembola as based on culturing and high-throughput sequencing. Soil Biology and Biochemistry, 96, 152-159.
Entomobrya nivalis	Entomobrya	Entomobryidae			Diversispora	Diversisporaceae	Diversisporales	Glomeromycetes	Glomeromycota	Field	Estonia		Anslan, S., Bahram, M., & Tedersoo, L. (2016). Temporal changes in fungal communities associated with guts and appendages of Collembola as based on culturing and high-throughput sequencing. Soil Biology and Biochemistry, 96, 152-159.
Entomobrya nivalis	Entomobrya	Entomobryidae		Entoloma conferendum	Entoloma	Entolomataceae	Agaricales	Agaricomycetes	Basidiomycota	Field	Estonia		Anslan, S., Bahram, M., & Tedersoo, L. (2016). Temporal changes in fungal communities associated with guts and appendages of Collembola as based on culturing and high-throughput sequencing. Soil Biology and Biochemistry, 96, 152-159.
Entomobrya nivalis	Entomobrya	Entomobryidae			Entoloma	Entolomataceae	Agaricales	Agaricomycetes	Basidiomycota	Field	Estonia		Anslan, S., Bahram, M., & Tedersoo, L. (2016). Temporal changes in fungal communities associated with guts and appendages of Collembola as based on culturing and high-throughput sequencing. Soil Biology and Biochemistry, 96, 152-159.
Entomobrya nivalis	Entomobrya	Entomobryidae			Entoloma	Entolomataceae	Agaricales	Agaricomycetes	Basidiomycota	Field	Estonia		Anslan, S., Bahram, M., & Tedersoo, L. (2016). Temporal changes in fungal communities associated with guts and appendages of Collembola as based on culturing and high-throughput sequencing. Soil Biology and Biochemistry, 96, 152-159.
Entomobrya nivalis	Entomobrya	Entomobryidae		Exidia nigricans [as Exidia glandulosa]	Exidia	Auriculariaceae	Auriculariales	Agaricomycetes	Basidiomycota	Field	Estonia		Anslan, S., Bahram, M., & Tedersoo, L. (2016). Temporal changes in fungal communities associated with guts and appendages of Collembola as based on culturing and high-throughput sequencing. Soil Biology and Biochemistry, 96, 152-159.
Entomobrya nivalis	Entomobrya	Entomobryidae		Exidia truncata	Exidia	Auriculariaceae	Auriculariales	Agaricomycetes	Basidiomycota	Field	Estonia		Anslan, S., Bahram, M., & Tedersoo, L. (2016). Temporal changes in fungal communities associated with guts and appendages of Collembola as based on culturing and high-throughput sequencing. Soil Biology and Biochemistry, 96, 152-159.
Entomobrya nivalis	Entomobrya	Entomobryidae			Exophiala	Herpotrichiellaceae	Chaetothyriales	Eurotiomycetes	Ascomycota	Field	Estonia		Anslan, S., Bahram, M., & Tedersoo, L. (2016). Temporal changes in fungal communities associated with guts and appendages of Collembola as based on culturing and high-throughput sequencing. Soil Biology and Biochemistry, 96, 152-159.
Entomobrya nivalis	Entomobrya	Entomobryidae		Phellinus ellipsoideus [as Fomitiporia ellipsoidea]	Phellinus	Hymenochaetaceae	Hymenochaetales	Agaricomycetes	Basidiomycota	Field	Estonia		Anslan, S., Bahram, M., & Tedersoo, L. (2016). Temporal changes in fungal communities associated with guts and appendages of Collembola as based on culturing and high-throughput sequencing. Soil Biology and Biochemistry, 96, 152-159.
Entomobrya nivalis	Entomobrya	Entomobryidae		Fomitopsis pinicola	Fomitopsis	Fomitopsidaceae	Polyporales	Agaricomycetes	Basidiomycota	Field	Estonia		Anslan, S., Bahram, M., & Tedersoo, L. (2016). Temporal changes in fungal communities associated with guts and appendages of Collembola as based on culturing and high-throughput sequencing. Soil Biology and Biochemistry, 96, 152-159.
Entomobrya nivalis	Entomobrya	Entomobryidae		Fusarium fujikuroi	Fusarium	Nectriaceae	Hypocreales	Sordariomycetes	Ascomycota	Field	Estonia		Anslan, S., Bahram, M., & Tedersoo, L. (2016). Temporal changes in fungal communities associated with guts and appendages of Collembola as based on culturing and high-throughput sequencing. Soil Biology and Biochemistry, 96, 152-159.
Entomobrya nivalis	Entomobrya	Entomobryidae		Fusarium oxysporum	Fusarium	Nectriaceae	Hypocreales	Sordariomycetes	Ascomycota	Field	Estonia		Anslan, S., Bahram, M., & Tedersoo, L. (2016). Temporal changes in fungal communities associated with guts and appendages of Collembola as based on culturing and high-throughput sequencing. Soil Biology and Biochemistry, 96, 152-159.
Entomobrya nivalis	Entomobrya	Entomobryidae			Fusarium	Nectriaceae	Hypocreales	Sordariomycetes	Ascomycota	Field	Estonia		Anslan, S., Bahram, M., & Tedersoo, L. (2016). Temporal changes in fungal communities associated with guts and appendages of Collembola as based on culturing and high-throughput sequencing. Soil Biology and Biochemistry, 96, 152-159.
Entomobrya nivalis	Entomobrya	Entomobryidae		Ganoderma oregonense	Ganoderma	Polyporaceae	Polyporales	Agaricomycetes	Basidiomycota	Field	Estonia		Anslan, S., Bahram, M., & Tedersoo, L. (2016). Temporal changes in fungal communities associated with guts and appendages of Collembola as based on culturing and high-throughput sequencing. Soil Biology and Biochemistry, 96, 152-159.
Entomobrya nivalis	Entomobrya	Entomobryidae			Ganoderma	Polyporaceae	Polyporales	Agaricomycetes	Basidiomycota	Field	Estonia		Anslan, S., Bahram, M., & Tedersoo, L. (2016). Temporal changes in fungal communities associated with guts and appendages of Collembola as based on culturing and high-throughput sequencing. Soil Biology and Biochemistry, 96, 152-159.
Entomobrya nivalis	Entomobrya	Entomobryidae		Geastrum quadrifidum	Geastrum	Geastraceae	Geastrales	Agaricomycetes	Basidiomycota	Field	Estonia		Anslan, S., Bahram, M., & Tedersoo, L. (2016). Temporal changes in fungal communities associated with guts and appendages of Collembola as based on culturing and high-throughput sequencing. Soil Biology and Biochemistry, 96, 152-159.
Entomobrya nivalis	Entomobrya	Entomobryidae			Geminibasidium	Geminibasidiaceae	Geminibasidiales	Wallemiomycetes	Basidiomycota	Field	Estonia		Anslan, S., Bahram, M., & Tedersoo, L. (2016). Temporal changes in fungal communities associated with guts and appendages of Collembola as based on culturing and high-throughput sequencing. Soil Biology and Biochemistry, 96, 152-159.
Entomobrya nivalis	Entomobrya	Entomobryidae		Gibberella acuminata	Gibberella	Nectriaceae	Hypocreales	Sordariomycetes	Ascomycota	Field	Estonia		Anslan, S., Bahram, M., & Tedersoo, L. (2016). Temporal changes in fungal communities associated with guts and appendages of Collembola as based on culturing and high-throughput sequencing. Soil Biology and Biochemistry, 96, 152-159.
Entomobrya nivalis	Entomobrya	Entomobryidae		Gigaspora margarita	Gigaspora	Gigasporaceae	Diversisporales	Glomeromycetes	Glomeromycota	Field	Estonia		Anslan, S., Bahram, M., & Tedersoo, L. (2016). Temporal changes in fungal communities associated with guts and appendages of Collembola as based on culturing and high-throughput sequencing. Soil Biology and Biochemistry, 96, 152-159.
Entomobrya nivalis	Entomobrya	Entomobryidae		Gliocephalotrichum bacillisporum	Gliocephalotrichum	Nectriaceae	Hypocreales	Sordariomycetes	Ascomycota	Field	Estonia		Anslan, S., Bahram, M., & Tedersoo, L. (2016). Temporal changes in fungal communities associated with guts and appendages of Collembola as based on culturing and high-throughput sequencing. Soil Biology and Biochemistry, 96, 152-159.
Entomobrya nivalis	Entomobrya	Entomobryidae		Gliomastix roseogrisea	Gliomastix		Hypocreales	Sordariomycetes	Ascomycota	Field	Estonia		Anslan, S., Bahram, M., & Tedersoo, L. (2016). Temporal changes in fungal communities associated with guts and appendages of Collembola as based on culturing and high-throughput sequencing. Soil Biology and Biochemistry, 96, 152-159.
Entomobrya nivalis	Entomobrya	Entomobryidae		Glomerella graminicola	Glomerella	Glomerellaceae	Glomerellales	Sordariomycetes	Ascomycota	Field	Estonia		Anslan, S., Bahram, M., & Tedersoo, L. (2016). Temporal changes in fungal communities associated with guts and appendages of Collembola as based on culturing and high-throughput sequencing. Soil Biology and Biochemistry, 96, 152-159.
Entomobrya nivalis	Entomobrya	Entomobryidae		Fusarium solani [as Haematonectria haematococca]	Fusarium	Nectriaceae	Hypocreales	Sordariomycetes	Ascomycota	Field	Estonia		Anslan, S., Bahram, M., & Tedersoo, L. (2016). Temporal changes in fungal communities associated with guts and appendages of Collembola as based on culturing and high-throughput sequencing. Soil Biology and Biochemistry, 96, 152-159.
Entomobrya nivalis	Entomobrya	Entomobryidae			Hannaella	Bulleribasidiaceae	Tremellales	Tremellomycetes	Basidiomycota	Field	Estonia		Anslan, S., Bahram, M., & Tedersoo, L. (2016). Temporal changes in fungal communities associated with guts and appendages of Collembola as based on culturing and high-throughput sequencing. Soil Biology and Biochemistry, 96, 152-159.
Entomobrya nivalis	Entomobrya	Entomobryidae			Hansfordia	Xylariaceae	Xylariales	Sordariomycetes	Ascomycota	Field	Estonia		Anslan, S., Bahram, M., & Tedersoo, L. (2016). Temporal changes in fungal communities associated with guts and appendages of Collembola as based on culturing and high-throughput sequencing. Soil Biology and Biochemistry, 96, 152-159.
Entomobrya nivalis	Entomobrya	Entomobryidae		Hebeloma fragilipes	Hebeloma	Hymenogastraceae	Agaricales	Agaricomycetes	Basidiomycota	Field	Estonia		Anslan, S., Bahram, M., & Tedersoo, L. (2016). Temporal changes in fungal communities associated with guts and appendages of Collembola as based on culturing and high-throughput sequencing. Soil Biology and Biochemistry, 96, 152-159.
Entomobrya nivalis	Entomobrya	Entomobryidae		Hebeloma polare	Hebeloma	Hymenogastraceae	Agaricales	Agaricomycetes	Basidiomycota	Field	Estonia		Anslan, S., Bahram, M., & Tedersoo, L. (2016). Temporal changes in fungal communities associated with guts and appendages of Collembola as based on culturing and high-throughput sequencing. Soil Biology and Biochemistry, 96, 152-159.
Entomobrya nivalis	Entomobrya	Entomobryidae		Heliscus submersus	Heliscus	Nectriaceae	Hypocreales	Sordariomycetes	Ascomycota	Field	Estonia		Anslan, S., Bahram, M., & Tedersoo, L. (2016). Temporal changes in fungal communities associated with guts and appendages of Collembola as based on culturing and high-throughput sequencing. Soil Biology and Biochemistry, 96, 152-159.
Entomobrya nivalis	Entomobrya	Entomobryidae			Hemibeltrania	Beltraniaceae	Sordariales	Sordariomycetes	Ascomycota	Field	Estonia		Anslan, S., Bahram, M., & Tedersoo, L. (2016). Temporal changes in fungal communities associated with guts and appendages of Collembola as based on culturing and high-throughput sequencing. Soil Biology and Biochemistry, 96, 152-159.
Entomobrya nivalis	Entomobrya	Entomobryidae			Humicola	Chaetomiaceae	Sordariales	Sordariomycetes	Ascomycota	Field	Estonia		Anslan, S., Bahram, M., & Tedersoo, L. (2016). Temporal changes in fungal communities associated with guts and appendages of Collembola as based on culturing and high-throughput sequencing. Soil Biology and Biochemistry, 96, 152-159.
Entomobrya nivalis	Entomobrya	Entomobryidae		Hydnellum ferrugineum	Hydnellum	Bankeraceae	Thelephorales	Agaricomycetes	Basidiomycota	Field	Estonia		Anslan, S., Bahram, M., & Tedersoo, L. (2016). Temporal changes in fungal communities associated with guts and appendages of Collembola as based on culturing and high-throughput sequencing. Soil Biology and Biochemistry, 96, 152-159.
Entomobrya nivalis	Entomobrya	Entomobryidae			Hydnellum	Bankeraceae	Thelephorales	Agaricomycetes	Basidiomycota	Field	Estonia		Anslan, S., Bahram, M., & Tedersoo, L. (2016). Temporal changes in fungal communities associated with guts and appendages of Collembola as based on culturing and high-throughput sequencing. Soil Biology and Biochemistry, 96, 152-159.
Entomobrya nivalis	Entomobrya	Entomobryidae			Hydropus	Mycenaceae	Agaricales	Agaricomycetes	Basidiomycota	Field	Estonia		Anslan, S., Bahram, M., & Tedersoo, L. (2016). Temporal changes in fungal communities associated with guts and appendages of Collembola as based on culturing and high-throughput sequencing. Soil Biology and Biochemistry, 96, 152-159.
Entomobrya nivalis	Entomobrya	Entomobryidae		Hygrocybe acutoconica	Hygrocybe	Hygrophoraceae	Agaricales	Agaricomycetes	Basidiomycota	Field	Estonia		Anslan, S., Bahram, M., & Tedersoo, L. (2016). Temporal changes in fungal communities associated with guts and appendages of Collembola as based on culturing and high-throughput sequencing. Soil Biology and Biochemistry, 96, 152-159.
Entomobrya nivalis	Entomobrya	Entomobryidae		Hygrocybe conica	Hygrocybe	Hygrophoraceae	Agaricales	Agaricomycetes	Basidiomycota	Field	Estonia		Anslan, S., Bahram, M., & Tedersoo, L. (2016). Temporal changes in fungal communities associated with guts and appendages of Collembola as based on culturing and high-throughput sequencing. Soil Biology and Biochemistry, 96, 152-159.
Entomobrya nivalis	Entomobrya	Entomobryidae			Hygrocybe	Hygrophoraceae	Agaricales	Agaricomycetes	Basidiomycota	Field	Estonia		Anslan, S., Bahram, M., & Tedersoo, L. (2016). Temporal changes in fungal communities associated with guts and appendages of Collembola as based on culturing and high-throughput sequencing. Soil Biology and Biochemistry, 96, 152-159.
Entomobrya nivalis	Entomobrya	Entomobryidae			Hygrocybe	Hygrophoraceae	Agaricales	Agaricomycetes	Basidiomycota	Field	Estonia		Anslan, S., Bahram, M., & Tedersoo, L. (2016). Temporal changes in fungal communities associated with guts and appendages of Collembola as based on culturing and high-throughput sequencing. Soil Biology and Biochemistry, 96, 152-159.
Entomobrya nivalis	Entomobrya	Entomobryidae			Hyphodiscus	Hyphodiscaceae	Helotiales	Leotiomycetes	Ascomycota	Field	Estonia		Anslan, S., Bahram, M., & Tedersoo, L. (2016). Temporal changes in fungal communities associated with guts and appendages of Collembola as based on culturing and high-throughput sequencing. Soil Biology and Biochemistry, 96, 152-159.
Entomobrya nivalis	Entomobrya	Entomobryidae		Hyphodontia barba-jovis	Hyphodontia	Hyphodontiaceae	Hymenochaetales	Agaricomycetes	Basidiomycota	Field	Estonia		Anslan, S., Bahram, M., & Tedersoo, L. (2016). Temporal changes in fungal communities associated with guts and appendages of Collembola as based on culturing and high-throughput sequencing. Soil Biology and Biochemistry, 96, 152-159.
Entomobrya nivalis	Entomobrya	Entomobryidae		Xylodon raduloides [as Hyphodontia radula]	Xylodon	Hyphodontiaceae	Hymenochaetales	Agaricomycetes	Basidiomycota	Field	Estonia		Anslan, S., Bahram, M., & Tedersoo, L. (2016). Temporal changes in fungal communities associated with guts and appendages of Collembola as based on culturing and high-throughput sequencing. Soil Biology and Biochemistry, 96, 152-159.
Entomobrya nivalis	Entomobrya	Entomobryidae		Hypocrea pachybasioides	Hypocrea	Hypocreaceae	Hypocreales	Sordariomycetes	Ascomycota	Field	Estonia		Anslan, S., Bahram, M., & Tedersoo, L. (2016). Temporal changes in fungal communities associated with guts and appendages of Collembola as based on culturing and high-throughput sequencing. Soil Biology and Biochemistry, 96, 152-159.
Entomobrya nivalis	Entomobrya	Entomobryidae		Hypomontagnella monticulosa [as Hypoxylon monticulosum]	Hypomontagnella	Hypoxylaceae	Xylariales	Sordariomycetes	Ascomycota	Field	Estonia		Anslan, S., Bahram, M., & Tedersoo, L. (2016). Temporal changes in fungal communities associated with guts and appendages of Collembola as based on culturing and high-throughput sequencing. Soil Biology and Biochemistry, 96, 152-159.
Entomobrya nivalis	Entomobrya	Entomobryidae			Ilyonectria		Hypocreales	Sordariomycetes	Ascomycota	Field	Estonia		Anslan, S., Bahram, M., & Tedersoo, L. (2016). Temporal changes in fungal communities associated with guts and appendages of Collembola as based on culturing and high-throughput sequencing. Soil Biology and Biochemistry, 96, 152-159.
Entomobrya nivalis	Entomobrya	Entomobryidae		Inocybe albomarginata	Inocybe	Inocybaceae	Agaricales	Agaricomycetes	Basidiomycota	Field	Estonia		Anslan, S., Bahram, M., & Tedersoo, L. (2016). Temporal changes in fungal communities associated with guts and appendages of Collembola as based on culturing and high-throughput sequencing. Soil Biology and Biochemistry, 96, 152-159.
Entomobrya nivalis	Entomobrya	Entomobryidae		Inocybe hirtella [as Inocybe langei]	Inocybe	Inocybaceae	Agaricales	Agaricomycetes	Basidiomycota	Field	Estonia		Anslan, S., Bahram, M., & Tedersoo, L. (2016). Temporal changes in fungal communities associated with guts and appendages of Collembola as based on culturing and high-throughput sequencing. Soil Biology and Biochemistry, 96, 152-159.
Entomobrya nivalis	Entomobrya	Entomobryidae		Inocybe vulpinella [as Inocybe serotina]	Inocybe	Inocybaceae	Agaricales	Agaricomycetes	Basidiomycota	Field	Estonia		Anslan, S., Bahram, M., & Tedersoo, L. (2016). Temporal changes in fungal communities associated with guts and appendages of Collembola as based on culturing and high-throughput sequencing. Soil Biology and Biochemistry, 96, 152-159.
Entomobrya nivalis	Entomobrya	Entomobryidae			Inocybe	Inocybaceae	Agaricales	Agaricomycetes	Basidiomycota	Field	Estonia		Anslan, S., Bahram, M., & Tedersoo, L. (2016). Temporal changes in fungal communities associated with guts and appendages of Collembola as based on culturing and high-throughput sequencing. Soil Biology and Biochemistry, 96, 152-159.
Entomobrya nivalis	Entomobrya	Entomobryidae			Inocybe	Inocybaceae	Agaricales	Agaricomycetes	Basidiomycota	Field	Estonia		Anslan, S., Bahram, M., & Tedersoo, L. (2016). Temporal changes in fungal communities associated with guts and appendages of Collembola as based on culturing and high-throughput sequencing. Soil Biology and Biochemistry, 96, 152-159.
Entomobrya nivalis	Entomobrya	Entomobryidae			Inocybe	Inocybaceae	Agaricales	Agaricomycetes	Basidiomycota	Field	Estonia		Anslan, S., Bahram, M., & Tedersoo, L. (2016). Temporal changes in fungal communities associated with guts and appendages of Collembola as based on culturing and high-throughput sequencing. Soil Biology and Biochemistry, 96, 152-159.
Entomobrya nivalis	Entomobrya	Entomobryidae			Lactarius	Russulaceae	Russulales	Agaricomycetes	Basidiomycota	Field	Estonia		Anslan, S., Bahram, M., & Tedersoo, L. (2016). Temporal changes in fungal communities associated with guts and appendages of Collembola as based on culturing and high-throughput sequencing. Soil Biology and Biochemistry, 96, 152-159.
Entomobrya nivalis	Entomobrya	Entomobryidae			Leccinum	Boletaceae	Boletales	Agaricomycetes	Basidiomycota	Field	Estonia		Anslan, S., Bahram, M., & Tedersoo, L. (2016). Temporal changes in fungal communities associated with guts and appendages of Collembola as based on culturing and high-throughput sequencing. Soil Biology and Biochemistry, 96, 152-159.
Entomobrya nivalis	Entomobrya	Entomobryidae			Leptosphaeria	Leptosphaeriaceae	Pleosporales	Dothideomycetes	Ascomycota	Field	Estonia		Anslan, S., Bahram, M., & Tedersoo, L. (2016). Temporal changes in fungal communities associated with guts and appendages of Collembola as based on culturing and high-throughput sequencing. Soil Biology and Biochemistry, 96, 152-159.
Entomobrya nivalis	Entomobrya	Entomobryidae		Pseudopithomyces chartarum [as Leptosphaerulina chartarum]	Pseudopithomyces	Didymellaceae	Pleosporales	Dothideomycetes	Ascomycota	Field	Estonia		Anslan, S., Bahram, M., & Tedersoo, L. (2016). Temporal changes in fungal communities associated with guts and appendages of Collembola as based on culturing and high-throughput sequencing. Soil Biology and Biochemistry, 96, 152-159.
Entomobrya nivalis	Entomobrya	Entomobryidae		Leuconeurospora pulcherrima	Leuconeurospora	Pseudeurotiaceae	Thelebolales	Leotiomycetes	Ascomycota	Field	Estonia		Anslan, S., Bahram, M., & Tedersoo, L. (2016). Temporal changes in fungal communities associated with guts and appendages of Collembola as based on culturing and high-throughput sequencing. Soil Biology and Biochemistry, 96, 152-159.
Entomobrya nivalis	Entomobrya	Entomobryidae		Lophiostoma corticola	Lophiostoma	Lophiostomataceae	Pleosporales	Dothideomycetes	Ascomycota	Field	Estonia		Anslan, S., Bahram, M., & Tedersoo, L. (2016). Temporal changes in fungal communities associated with guts and appendages of Collembola as based on culturing and high-throughput sequencing. Soil Biology and Biochemistry, 96, 152-159.
Entomobrya nivalis	Entomobrya	Entomobryidae		Neovaginatispora fuckelii [as Lophiostoma fuckelii]	Neovaginatispora	Lophiostomataceae	Pleosporales	Dothideomycetes	Ascomycota	Field	Estonia		Anslan, S., Bahram, M., & Tedersoo, L. (2016). Temporal changes in fungal communities associated with guts and appendages of Collembola as based on culturing and high-throughput sequencing. Soil Biology and Biochemistry, 96, 152-159.
Entomobrya nivalis	Entomobrya	Entomobryidae		Lophodermium piceae	Lophodermium	Rhytismataceae	Rhytismatales	Leotiomycetes	Ascomycota	Field	Estonia		Anslan, S., Bahram, M., & Tedersoo, L. (2016). Temporal changes in fungal communities associated with guts and appendages of Collembola as based on culturing and high-throughput sequencing. Soil Biology and Biochemistry, 96, 152-159.
Entomobrya nivalis	Entomobrya	Entomobryidae		Apioperdon pyriforme [as Lycoperdon pyriforme]	Apioperdon	Lycoperdaceae	Agaricales	Agaricomycetes	Basidiomycota	Field	Estonia		Anslan, S., Bahram, M., & Tedersoo, L. (2016). Temporal changes in fungal communities associated with guts and appendages of Collembola as based on culturing and high-throughput sequencing. Soil Biology and Biochemistry, 96, 152-159.
Entomobrya nivalis	Entomobrya	Entomobryidae		Leucosporidium intermedium [as Mastigobasidium intermedium]	Leucosporidium	Leucosporidiaceae	Leucosporidiales	Microbotryomycetes	Basidiomycota	Field	Estonia		Anslan, S., Bahram, M., & Tedersoo, L. (2016). Temporal changes in fungal communities associated with guts and appendages of Collembola as based on culturing and high-throughput sequencing. Soil Biology and Biochemistry, 96, 152-159.
Entomobrya nivalis	Entomobrya	Entomobryidae			Hyaloscypha [as Meliniomyces]	Hyaloscyphaceae	Helotiales	Leotiomycetes	Ascomycota	Field	Estonia		Anslan, S., Bahram, M., & Tedersoo, L. (2016). Temporal changes in fungal communities associated with guts and appendages of Collembola as based on culturing and high-throughput sequencing. Soil Biology and Biochemistry, 96, 152-159.
Entomobrya nivalis	Entomobrya	Entomobryidae		Microdochium bolleyi	Microdochium	Amphisphaeriaceae	Amphisphaeriales	Sordariomycetes	Ascomycota	Field	Estonia		Anslan, S., Bahram, M., & Tedersoo, L. (2016). Temporal changes in fungal communities associated with guts and appendages of Collembola as based on culturing and high-throughput sequencing. Soil Biology and Biochemistry, 96, 152-159.
Entomobrya nivalis	Entomobrya	Entomobryidae			Microglossum	Leotiaceae	Leotiales	Leotiomycetes	Ascomycota	Field	Estonia		Anslan, S., Bahram, M., & Tedersoo, L. (2016). Temporal changes in fungal communities associated with guts and appendages of Collembola as based on culturing and high-throughput sequencing. Soil Biology and Biochemistry, 96, 152-159.
Entomobrya nivalis	Entomobrya	Entomobryidae		Minimedusa polyspora	Minimedusa		Cantharellales	Agaricomycetes	Basidiomycota	Field	Estonia		Anslan, S., Bahram, M., & Tedersoo, L. (2016). Temporal changes in fungal communities associated with guts and appendages of Collembola as based on culturing and high-throughput sequencing. Soil Biology and Biochemistry, 96, 152-159.
Entomobrya nivalis	Entomobrya	Entomobryidae		Mortierella alpina	Mortierella	Mortierellaceae	Mortierellales	Mortierellomycetes	Mucoromycota	Field	Estonia		Anslan, S., Bahram, M., & Tedersoo, L. (2016). Temporal changes in fungal communities associated with guts and appendages of Collembola as based on culturing and high-throughput sequencing. Soil Biology and Biochemistry, 96, 152-159.
Entomobrya nivalis	Entomobrya	Entomobryidae			Mortierella	Mortierellaceae	Mortierellales	Mortierellomycetes	Mucoromycota	Field	Estonia		Anslan, S., Bahram, M., & Tedersoo, L. (2016). Temporal changes in fungal communities associated with guts and appendages of Collembola as based on culturing and high-throughput sequencing. Soil Biology and Biochemistry, 96, 152-159.
Entomobrya nivalis	Entomobrya	Entomobryidae		Mortierella zonata	Mortierella	Mortierellaceae	Mortierellales	Mortierellomycetes	Mucoromycota	Field	Estonia		Anslan, S., Bahram, M., & Tedersoo, L. (2016). Temporal changes in fungal communities associated with guts and appendages of Collembola as based on culturing and high-throughput sequencing. Soil Biology and Biochemistry, 96, 152-159.
Entomobrya nivalis	Entomobrya	Entomobryidae		Mycena inclinata	Mycena	Mycenaceae	Agaricales	Agaricomycetes	Basidiomycota	Field	Estonia		Anslan, S., Bahram, M., & Tedersoo, L. (2016). Temporal changes in fungal communities associated with guts and appendages of Collembola as based on culturing and high-throughput sequencing. Soil Biology and Biochemistry, 96, 152-159.
Entomobrya nivalis	Entomobrya	Entomobryidae		Mycena capillaripes [as Mycena rubromarginata]	Mycena	Mycenaceae	Agaricales	Agaricomycetes	Basidiomycota	Field	Estonia		Anslan, S., Bahram, M., & Tedersoo, L. (2016). Temporal changes in fungal communities associated with guts and appendages of Collembola as based on culturing and high-throughput sequencing. Soil Biology and Biochemistry, 96, 152-159.
Entomobrya nivalis	Entomobrya	Entomobryidae			Mycena	Mycenaceae	Agaricales	Agaricomycetes	Basidiomycota	Field	Estonia		Anslan, S., Bahram, M., & Tedersoo, L. (2016). Temporal changes in fungal communities associated with guts and appendages of Collembola as based on culturing and high-throughput sequencing. Soil Biology and Biochemistry, 96, 152-159.
Entomobrya nivalis	Entomobrya	Entomobryidae		Phloeomana speirea [as Mycena speirea]	Phloeomana	Porotheleaceae	Agaricales	Agaricomycetes	Basidiomycota	Field	Estonia		Anslan, S., Bahram, M., & Tedersoo, L. (2016). Temporal changes in fungal communities associated with guts and appendages of Collembola as based on culturing and high-throughput sequencing. Soil Biology and Biochemistry, 96, 152-159.
Entomobrya nivalis	Entomobrya	Entomobryidae		Paramyrothecium roridum [as Myrothecium roridum]	Paramyrothecium		Hypocreales	Sordariomycetes	Ascomycota	Field	Estonia		Anslan, S., Bahram, M., & Tedersoo, L. (2016). Temporal changes in fungal communities associated with guts and appendages of Collembola as based on culturing and high-throughput sequencing. Soil Biology and Biochemistry, 96, 152-159.
Entomobrya nivalis	Entomobrya	Entomobryidae			Myrothecium		Hypocreales	Sordariomycetes	Ascomycota	Field	Estonia		Anslan, S., Bahram, M., & Tedersoo, L. (2016). Temporal changes in fungal communities associated with guts and appendages of Collembola as based on culturing and high-throughput sequencing. Soil Biology and Biochemistry, 96, 152-159.
Entomobrya nivalis	Entomobrya	Entomobryidae			Myrothecium		Hypocreales	Sordariomycetes	Ascomycota	Field	Estonia		Anslan, S., Bahram, M., & Tedersoo, L. (2016). Temporal changes in fungal communities associated with guts and appendages of Collembola as based on culturing and high-throughput sequencing. Soil Biology and Biochemistry, 96, 152-159.
Entomobrya nivalis	Entomobrya	Entomobryidae			Nectria	Nectriaceae	Hypocreales	Sordariomycetes	Ascomycota	Field	Estonia		Anslan, S., Bahram, M., & Tedersoo, L. (2016). Temporal changes in fungal communities associated with guts and appendages of Collembola as based on culturing and high-throughput sequencing. Soil Biology and Biochemistry, 96, 152-159.
Entomobrya nivalis	Entomobrya	Entomobryidae			Neonectria	Nectriaceae	Hypocreales	Sordariomycetes	Ascomycota	Field	Estonia		Anslan, S., Bahram, M., & Tedersoo, L. (2016). Temporal changes in fungal communities associated with guts and appendages of Collembola as based on culturing and high-throughput sequencing. Soil Biology and Biochemistry, 96, 152-159.
Entomobrya nivalis	Entomobrya	Entomobryidae			Ochroconis				Ascomycota incertae sedis	Field	Estonia		Anslan, S., Bahram, M., & Tedersoo, L. (2016). Temporal changes in fungal communities associated with guts and appendages of Collembola as based on culturing and high-throughput sequencing. Soil Biology and Biochemistry, 96, 152-159.
Entomobrya nivalis	Entomobrya	Entomobryidae		Ophiostoma canum	Ophiostoma	Ceratocystidaceae	Microascales	Sordariomycetes	Ascomycota	Field	Estonia		Anslan, S., Bahram, M., & Tedersoo, L. (2016). Temporal changes in fungal communities associated with guts and appendages of Collembola as based on culturing and high-throughput sequencing. Soil Biology and Biochemistry, 96, 152-159.
Entomobrya nivalis	Entomobrya	Entomobryidae			Pachyphloeus	Pezizaceae	Pezizales	Pezizomycetes	Ascomycota	Field	Estonia		Anslan, S., Bahram, M., & Tedersoo, L. (2016). Temporal changes in fungal communities associated with guts and appendages of Collembola as based on culturing and high-throughput sequencing. Soil Biology and Biochemistry, 96, 152-159.
Entomobrya nivalis	Entomobrya	Entomobryidae		Metarhizium marquandii [as Paecilomyces marquandii]	Metarhizium	Aspergillaceae	Eurotiales	Eurotiomycetes	Ascomycota	Field	Estonia		Anslan, S., Bahram, M., & Tedersoo, L. (2016). Temporal changes in fungal communities associated with guts and appendages of Collembola as based on culturing and high-throughput sequencing. Soil Biology and Biochemistry, 96, 152-159.
Entomobrya nivalis	Entomobrya	Entomobryidae			Paecilomyces	Aspergillaceae	Eurotiales	Eurotiomycetes	Ascomycota	Field	Estonia		Anslan, S., Bahram, M., & Tedersoo, L. (2016). Temporal changes in fungal communities associated with guts and appendages of Collembola as based on culturing and high-throughput sequencing. Soil Biology and Biochemistry, 96, 152-159.
Entomobrya nivalis	Entomobrya	Entomobryidae			Paecilomyces	Aspergillaceae	Eurotiales	Eurotiomycetes	Ascomycota	Field	Estonia		Anslan, S., Bahram, M., & Tedersoo, L. (2016). Temporal changes in fungal communities associated with guts and appendages of Collembola as based on culturing and high-throughput sequencing. Soil Biology and Biochemistry, 96, 152-159.
Entomobrya nivalis	Entomobrya	Entomobryidae		Penicillium glabrum	Penicillium	Aspergillaceae	Eurotiales	Eurotiomycetes	Ascomycota	Field	Estonia		Anslan, S., Bahram, M., & Tedersoo, L. (2016). Temporal changes in fungal communities associated with guts and appendages of Collembola as based on culturing and high-throughput sequencing. Soil Biology and Biochemistry, 96, 152-159.
Entomobrya nivalis	Entomobrya	Entomobryidae		Penicillium pusillum	Penicillium	Aspergillaceae	Eurotiales	Eurotiomycetes	Ascomycota	Field	Estonia		Anslan, S., Bahram, M., & Tedersoo, L. (2016). Temporal changes in fungal communities associated with guts and appendages of Collembola as based on culturing and high-throughput sequencing. Soil Biology and Biochemistry, 96, 152-159.
Entomobrya nivalis	Entomobrya	Entomobryidae		Penicillium raciborskii	Penicillium	Aspergillaceae	Eurotiales	Eurotiomycetes	Ascomycota	Field	Estonia		Anslan, S., Bahram, M., & Tedersoo, L. (2016). Temporal changes in fungal communities associated with guts and appendages of Collembola as based on culturing and high-throughput sequencing. Soil Biology and Biochemistry, 96, 152-159.
Entomobrya nivalis	Entomobrya	Entomobryidae			Penicillium	Aspergillaceae	Eurotiales	Eurotiomycetes	Ascomycota	Field	Estonia		Anslan, S., Bahram, M., & Tedersoo, L. (2016). Temporal changes in fungal communities associated with guts and appendages of Collembola as based on culturing and high-throughput sequencing. Soil Biology and Biochemistry, 96, 152-159.
Entomobrya nivalis	Entomobrya	Entomobryidae		Penicillium spathulatum	Penicillium	Aspergillaceae	Eurotiales	Eurotiomycetes	Ascomycota	Field	Estonia		Anslan, S., Bahram, M., & Tedersoo, L. (2016). Temporal changes in fungal communities associated with guts and appendages of Collembola as based on culturing and high-throughput sequencing. Soil Biology and Biochemistry, 96, 152-159.
Entomobrya nivalis	Entomobrya	Entomobryidae		Penicillium velutinum	Penicillium	Aspergillaceae	Eurotiales	Eurotiomycetes	Ascomycota	Field	Estonia		Anslan, S., Bahram, M., & Tedersoo, L. (2016). Temporal changes in fungal communities associated with guts and appendages of Collembola as based on culturing and high-throughput sequencing. Soil Biology and Biochemistry, 96, 152-159.
Entomobrya nivalis	Entomobrya	Entomobryidae		Truncospora tephropora [as Perenniporia tephropora]	Truncospora	Polyporaceae	Polyporales	Agaricomycetes	Basidiomycota	Field	Estonia		Anslan, S., Bahram, M., & Tedersoo, L. (2016). Temporal changes in fungal communities associated with guts and appendages of Collembola as based on culturing and high-throughput sequencing. Soil Biology and Biochemistry, 96, 152-159.
Entomobrya nivalis	Entomobrya	Entomobryidae			Periconia		Pleosporales	Dothideomycetes	Ascomycota	Field	Estonia		Anslan, S., Bahram, M., & Tedersoo, L. (2016). Temporal changes in fungal communities associated with guts and appendages of Collembola as based on culturing and high-throughput sequencing. Soil Biology and Biochemistry, 96, 152-159.
Entomobrya nivalis	Entomobrya	Entomobryidae			Pestalotiopsis	Pestalotiopsidaceae	Amphisphaeriales	Sordariomycetes	Ascomycota	Field	Estonia		Anslan, S., Bahram, M., & Tedersoo, L. (2016). Temporal changes in fungal communities associated with guts and appendages of Collembola as based on culturing and high-throughput sequencing. Soil Biology and Biochemistry, 96, 152-159.
Entomobrya nivalis	Entomobrya	Entomobryidae			Peziza	Pezizaceae	Pezizales	Pezizomycetes	Ascomycota	Field	Estonia		Anslan, S., Bahram, M., & Tedersoo, L. (2016). Temporal changes in fungal communities associated with guts and appendages of Collembola as based on culturing and high-throughput sequencing. Soil Biology and Biochemistry, 96, 152-159.
Entomobrya nivalis	Entomobrya	Entomobryidae			Phaeoacremonium	Togniniaceae	Togniniales	Sordariomycetes	Ascomycota	Field	Estonia		Anslan, S., Bahram, M., & Tedersoo, L. (2016). Temporal changes in fungal communities associated with guts and appendages of Collembola as based on culturing and high-throughput sequencing. Soil Biology and Biochemistry, 96, 152-159.
Entomobrya nivalis	Entomobrya	Entomobryidae			Phaeoacremonium	Togniniaceae	Togniniales	Sordariomycetes	Ascomycota	Field	Estonia		Anslan, S., Bahram, M., & Tedersoo, L. (2016). Temporal changes in fungal communities associated with guts and appendages of Collembola as based on culturing and high-throughput sequencing. Soil Biology and Biochemistry, 96, 152-159.
Entomobrya nivalis	Entomobrya	Entomobryidae		Phaeoacremonium venezuelense	Phaeoacremonium	Togniniaceae	Togniniales	Sordariomycetes	Ascomycota	Field	Estonia		Anslan, S., Bahram, M., & Tedersoo, L. (2016). Temporal changes in fungal communities associated with guts and appendages of Collembola as based on culturing and high-throughput sequencing. Soil Biology and Biochemistry, 96, 152-159.
Entomobrya nivalis	Entomobrya	Entomobryidae		Flammulaster erinaceellus [as Phaeomarasmius erinaceellus]	Flammulaster	Tubariaceae	Agaricales	Agaricomycetes	Basidiomycota	Field	Estonia		Anslan, S., Bahram, M., & Tedersoo, L. (2016). Temporal changes in fungal communities associated with guts and appendages of Collembola as based on culturing and high-throughput sequencing. Soil Biology and Biochemistry, 96, 152-159.
Entomobrya nivalis	Entomobrya	Entomobryidae			Phialemonium	Cephalothecaceae	Cephalothecales	Sordariomycetes	Ascomycota	Field	Estonia		Anslan, S., Bahram, M., & Tedersoo, L. (2016). Temporal changes in fungal communities associated with guts and appendages of Collembola as based on culturing and high-throughput sequencing. Soil Biology and Biochemistry, 96, 152-159.
Entomobrya nivalis	Entomobrya	Entomobryidae			Phialocephala	Mollisiaceae	Helotiales	Leotiomycetes	Ascomycota	Field	Estonia		Anslan, S., Bahram, M., & Tedersoo, L. (2016). Temporal changes in fungal communities associated with guts and appendages of Collembola as based on culturing and high-throughput sequencing. Soil Biology and Biochemistry, 96, 152-159.
Entomobrya nivalis	Entomobrya	Entomobryidae		Xenasma tulasnelloideum [as Phlebiella tulasnelloidea]	Xenasma	Xenasmataceae	Russulales	Agaricomycetes	Basidiomycota	Field	Estonia		Anslan, S., Bahram, M., & Tedersoo, L. (2016). Temporal changes in fungal communities associated with guts and appendages of Collembola as based on culturing and high-throughput sequencing. Soil Biology and Biochemistry, 96, 152-159.
Entomobrya nivalis	Entomobrya	Entomobryidae			Phoma	Gnomoniaceae	Diaporthales	Sordariomycetes	Ascomycota	Field	Estonia		Anslan, S., Bahram, M., & Tedersoo, L. (2016). Temporal changes in fungal communities associated with guts and appendages of Collembola as based on culturing and high-throughput sequencing. Soil Biology and Biochemistry, 96, 152-159.
Entomobrya nivalis	Entomobrya	Entomobryidae			Phoma	Gnomoniaceae	Diaporthales	Sordariomycetes	Ascomycota	Field	Estonia		Anslan, S., Bahram, M., & Tedersoo, L. (2016). Temporal changes in fungal communities associated with guts and appendages of Collembola as based on culturing and high-throughput sequencing. Soil Biology and Biochemistry, 96, 152-159.
Entomobrya nivalis	Entomobrya	Entomobryidae		Rigidoporus sanguinolentus [as Physisporinus sanguinolentus]	Rigidoporus	Meruliaceae	Polyporales	Agaricomycetes	Basidiomycota	Field	Estonia		Anslan, S., Bahram, M., & Tedersoo, L. (2016). Temporal changes in fungal communities associated with guts and appendages of Collembola as based on culturing and high-throughput sequencing. Soil Biology and Biochemistry, 96, 152-159.
Entomobrya nivalis	Entomobrya	Entomobryidae			Piloderma	Atheliaceae	Atheliales	Agaricomycetes	Basidiomycota	Field	Estonia		Anslan, S., Bahram, M., & Tedersoo, L. (2016). Temporal changes in fungal communities associated with guts and appendages of Collembola as based on culturing and high-throughput sequencing. Soil Biology and Biochemistry, 96, 152-159.
Entomobrya nivalis	Entomobrya	Entomobryidae			Plectosphaerella	Plectosphaerellaceae	Glomerellales	Sordariomycetes	Ascomycota	Field	Estonia		Anslan, S., Bahram, M., & Tedersoo, L. (2016). Temporal changes in fungal communities associated with guts and appendages of Collembola as based on culturing and high-throughput sequencing. Soil Biology and Biochemistry, 96, 152-159.
Entomobrya nivalis	Entomobrya	Entomobryidae		Pluteus satur	Pluteus	Pluteaceae	Agaricales	Agaricomycetes	Basidiomycota	Field	Estonia		Anslan, S., Bahram, M., & Tedersoo, L. (2016). Temporal changes in fungal communities associated with guts and appendages of Collembola as based on culturing and high-throughput sequencing. Soil Biology and Biochemistry, 96, 152-159.
Entomobrya nivalis	Entomobrya	Entomobryidae		Schizothecium miniglutinans [as Podospora miniglutinans]	Schizothecium	Podosporaceae	Sordariales	Sordariomycetes	Ascomycota	Field	Estonia		Anslan, S., Bahram, M., & Tedersoo, L. (2016). Temporal changes in fungal communities associated with guts and appendages of Collembola as based on culturing and high-throughput sequencing. Soil Biology and Biochemistry, 96, 152-159.
Entomobrya nivalis	Entomobrya	Entomobryidae		Podospora pyriformis	Podospora	Podosporaceae	Sordariales	Sordariomycetes	Ascomycota	Field	Estonia		Anslan, S., Bahram, M., & Tedersoo, L. (2016). Temporal changes in fungal communities associated with guts and appendages of Collembola as based on culturing and high-throughput sequencing. Soil Biology and Biochemistry, 96, 152-159.
Entomobrya nivalis	Entomobrya	Entomobryidae			Podospora	Podosporaceae	Sordariales	Sordariomycetes	Ascomycota	Field	Estonia		Anslan, S., Bahram, M., & Tedersoo, L. (2016). Temporal changes in fungal communities associated with guts and appendages of Collembola as based on culturing and high-throughput sequencing. Soil Biology and Biochemistry, 96, 152-159.
Entomobrya nivalis	Entomobrya	Entomobryidae			Powellomyces	Powellomycetaceae	Spizellomycetales	Chytridiomycetes	Chytridiomycota	Field	Estonia		Anslan, S., Bahram, M., & Tedersoo, L. (2016). Temporal changes in fungal communities associated with guts and appendages of Collembola as based on culturing and high-throughput sequencing. Soil Biology and Biochemistry, 96, 152-159.
Entomobrya nivalis	Entomobrya	Entomobryidae		Preussia funiculata	Preussia	Sporormiaceae	Pleosporales	Dothideomycetes	Ascomycota	Field	Estonia		Anslan, S., Bahram, M., & Tedersoo, L. (2016). Temporal changes in fungal communities associated with guts and appendages of Collembola as based on culturing and high-throughput sequencing. Soil Biology and Biochemistry, 96, 152-159.
Entomobrya nivalis	Entomobrya	Entomobryidae		Cordana terrestris [as Pseudobotrytis terrestris]	Cordana			Sordariomycetes	Ascomycota	Field	Estonia		Anslan, S., Bahram, M., & Tedersoo, L. (2016). Temporal changes in fungal communities associated with guts and appendages of Collembola as based on culturing and high-throughput sequencing. Soil Biology and Biochemistry, 96, 152-159.
Entomobrya nivalis	Entomobrya	Entomobryidae		Pseudozyma prolifica	Pseudozyma	Ustilaginaceae	Ustilaginales	Ustilaginomycetes	Basidiomycota	Field	Estonia		Anslan, S., Bahram, M., & Tedersoo, L. (2016). Temporal changes in fungal communities associated with guts and appendages of Collembola as based on culturing and high-throughput sequencing. Soil Biology and Biochemistry, 96, 152-159.
Entomobrya nivalis	Entomobrya	Entomobryidae			Pseudozyma	Ustilaginaceae	Ustilaginales	Ustilaginomycetes	Basidiomycota	Field	Estonia		Anslan, S., Bahram, M., & Tedersoo, L. (2016). Temporal changes in fungal communities associated with guts and appendages of Collembola as based on culturing and high-throughput sequencing. Soil Biology and Biochemistry, 96, 152-159.
Entomobrya nivalis	Entomobrya	Entomobryidae			Psoroglaena	Verrucariaceae	Verrucariales	Eurotiomycetes	Ascomycota	Field	Estonia		Anslan, S., Bahram, M., & Tedersoo, L. (2016). Temporal changes in fungal communities associated with guts and appendages of Collembola as based on culturing and high-throughput sequencing. Soil Biology and Biochemistry, 96, 152-159.
Entomobrya nivalis	Entomobrya	Entomobryidae			Pulvinula	Pulvinulaceae		Pezizomycetes	Ascomycota	Field	Estonia		Anslan, S., Bahram, M., & Tedersoo, L. (2016). Temporal changes in fungal communities associated with guts and appendages of Collembola as based on culturing and high-throughput sequencing. Soil Biology and Biochemistry, 96, 152-159.
Entomobrya nivalis	Entomobrya	Entomobryidae		Rhodocollybia butyracea	Rhodocollybia	Omphalotaceae	Agaricales	Agaricomycetes	Basidiomycota	Field	Estonia		Anslan, S., Bahram, M., & Tedersoo, L. (2016). Temporal changes in fungal communities associated with guts and appendages of Collembola as based on culturing and high-throughput sequencing. Soil Biology and Biochemistry, 96, 152-159.
Entomobrya nivalis	Entomobrya	Entomobryidae		Rhodonia placenta	Rhodonia		Polyporales	Agaricomycetes	Basidiomycota	Field	Estonia		Anslan, S., Bahram, M., & Tedersoo, L. (2016). Temporal changes in fungal communities associated with guts and appendages of Collembola as based on culturing and high-throughput sequencing. Soil Biology and Biochemistry, 96, 152-159.
Entomobrya nivalis	Entomobrya	Entomobryidae		Rhodotorula mucilaginosa	Rhodotorula	Sporidiobolaceae	Sporidiobolales	Microbotryomycetes	Basidiomycota	Field	Estonia		Anslan, S., Bahram, M., & Tedersoo, L. (2016). Temporal changes in fungal communities associated with guts and appendages of Collembola as based on culturing and high-throughput sequencing. Soil Biology and Biochemistry, 96, 152-159.
Entomobrya nivalis	Entomobrya	Entomobryidae			Rhodotorula	Sporidiobolaceae	Sporidiobolales	Microbotryomycetes	Basidiomycota	Field	Estonia		Anslan, S., Bahram, M., & Tedersoo, L. (2016). Temporal changes in fungal communities associated with guts and appendages of Collembola as based on culturing and high-throughput sequencing. Soil Biology and Biochemistry, 96, 152-159.
Entomobrya nivalis	Entomobrya	Entomobryidae		Russula anthracina	Russula	Russulaceae	Russulales	Agaricomycetes	Basidiomycota	Field	Estonia		Anslan, S., Bahram, M., & Tedersoo, L. (2016). Temporal changes in fungal communities associated with guts and appendages of Collembola as based on culturing and high-throughput sequencing. Soil Biology and Biochemistry, 96, 152-159.
Entomobrya nivalis	Entomobrya	Entomobryidae		Russula atrorubens	Russula	Russulaceae	Russulales	Agaricomycetes	Basidiomycota	Field	Estonia		Anslan, S., Bahram, M., & Tedersoo, L. (2016). Temporal changes in fungal communities associated with guts and appendages of Collembola as based on culturing and high-throughput sequencing. Soil Biology and Biochemistry, 96, 152-159.
Entomobrya nivalis	Entomobrya	Entomobryidae		Russula ochroleuca	Russula	Russulaceae	Russulales	Agaricomycetes	Basidiomycota	Field	Estonia		Anslan, S., Bahram, M., & Tedersoo, L. (2016). Temporal changes in fungal communities associated with guts and appendages of Collembola as based on culturing and high-throughput sequencing. Soil Biology and Biochemistry, 96, 152-159.
Entomobrya nivalis	Entomobrya	Entomobryidae			Russula	Russulaceae	Russulales	Agaricomycetes	Basidiomycota	Field	Estonia		Anslan, S., Bahram, M., & Tedersoo, L. (2016). Temporal changes in fungal communities associated with guts and appendages of Collembola as based on culturing and high-throughput sequencing. Soil Biology and Biochemistry, 96, 152-159.
Entomobrya nivalis	Entomobrya	Entomobryidae			Russula	Russulaceae	Russulales	Agaricomycetes	Basidiomycota	Field	Estonia		Anslan, S., Bahram, M., & Tedersoo, L. (2016). Temporal changes in fungal communities associated with guts and appendages of Collembola as based on culturing and high-throughput sequencing. Soil Biology and Biochemistry, 96, 152-159.
Entomobrya nivalis	Entomobrya	Entomobryidae			Saccharicola	Phaeosphaeriaceae	Pleosporales	Dothideomycetes	Ascomycota	Field	Estonia		Anslan, S., Bahram, M., & Tedersoo, L. (2016). Temporal changes in fungal communities associated with guts and appendages of Collembola as based on culturing and high-throughput sequencing. Soil Biology and Biochemistry, 96, 152-159.
Entomobrya nivalis	Entomobrya	Entomobryidae		Sarcoscypha austriaca	Sarcoscypha	Sarcoscyphaceae	Pezizales	Pezizomycetes	Ascomycota	Field	Estonia		Anslan, S., Bahram, M., & Tedersoo, L. (2016). Temporal changes in fungal communities associated with guts and appendages of Collembola as based on culturing and high-throughput sequencing. Soil Biology and Biochemistry, 96, 152-159.
Entomobrya nivalis	Entomobrya	Entomobryidae			Sarocladium		Hypocreales	Sordariomycetes	Ascomycota	Field	Estonia		Anslan, S., Bahram, M., & Tedersoo, L. (2016). Temporal changes in fungal communities associated with guts and appendages of Collembola as based on culturing and high-throughput sequencing. Soil Biology and Biochemistry, 96, 152-159.
Entomobrya nivalis	Entomobrya	Entomobryidae		Schizophyllum commune	Schizophyllum	Schizophyllaceae	Agaricales	Agaricomycetes	Basidiomycota	Field	Estonia		Anslan, S., Bahram, M., & Tedersoo, L. (2016). Temporal changes in fungal communities associated with guts and appendages of Collembola as based on culturing and high-throughput sequencing. Soil Biology and Biochemistry, 96, 152-159.
Entomobrya nivalis	Entomobrya	Entomobryidae		Neoschizothecium carpinicola [as Schizothecium carpinicola]	Neoschizothecium	Neoschizotheciaceae	Sordariales	Sordariomycetes	Ascomycota	Field	Estonia		Anslan, S., Bahram, M., & Tedersoo, L. (2016). Temporal changes in fungal communities associated with guts and appendages of Collembola as based on culturing and high-throughput sequencing. Soil Biology and Biochemistry, 96, 152-159.
Entomobrya nivalis	Entomobrya	Entomobryidae			Scutellinia	Pyronemataceae	Pezizales	Pezizomycetes	Ascomycota	Field	Estonia		Anslan, S., Bahram, M., & Tedersoo, L. (2016). Temporal changes in fungal communities associated with guts and appendages of Collembola as based on culturing and high-throughput sequencing. Soil Biology and Biochemistry, 96, 152-159.
Entomobrya nivalis	Entomobrya	Entomobryidae		Sebacina epigaea	Sebacina	Sebacinaceae	Sebacinales	Agaricomycetes	Basidiomycota	Field	Estonia		Anslan, S., Bahram, M., & Tedersoo, L. (2016). Temporal changes in fungal communities associated with guts and appendages of Collembola as based on culturing and high-throughput sequencing. Soil Biology and Biochemistry, 96, 152-159.
Entomobrya nivalis	Entomobrya	Entomobryidae			Sebacina	Sebacinaceae	Sebacinales	Agaricomycetes	Basidiomycota	Field	Estonia		Anslan, S., Bahram, M., & Tedersoo, L. (2016). Temporal changes in fungal communities associated with guts and appendages of Collembola as based on culturing and high-throughput sequencing. Soil Biology and Biochemistry, 96, 152-159.
Entomobrya nivalis	Entomobrya	Entomobryidae			Sebacina	Sebacinaceae	Sebacinales	Agaricomycetes	Basidiomycota	Field	Estonia		Anslan, S., Bahram, M., & Tedersoo, L. (2016). Temporal changes in fungal communities associated with guts and appendages of Collembola as based on culturing and high-throughput sequencing. Soil Biology and Biochemistry, 96, 152-159.
Entomobrya nivalis	Entomobrya	Entomobryidae			Steccherinum	Steccherinaceae	Polyporales	Agaricomycetes	Basidiomycota	Field	Estonia		Anslan, S., Bahram, M., & Tedersoo, L. (2016). Temporal changes in fungal communities associated with guts and appendages of Collembola as based on culturing and high-throughput sequencing. Soil Biology and Biochemistry, 96, 152-159.
Entomobrya nivalis	Entomobrya	Entomobryidae		Stilbella fimetaria	Stilbella			Sordariomycetes	Ascomycota	Field	Estonia		Anslan, S., Bahram, M., & Tedersoo, L. (2016). Temporal changes in fungal communities associated with guts and appendages of Collembola as based on culturing and high-throughput sequencing. Soil Biology and Biochemistry, 96, 152-159.
Entomobrya nivalis	Entomobrya	Entomobryidae		Prosthecium berkeleyi [as Stilbospora macrosperma]	Prosthecium	Melanconidaceae	Diaporthales	Sordariomycetes	Ascomycota	Field	Estonia		Anslan, S., Bahram, M., & Tedersoo, L. (2016). Temporal changes in fungal communities associated with guts and appendages of Collembola as based on culturing and high-throughput sequencing. Soil Biology and Biochemistry, 96, 152-159.
Entomobrya nivalis	Entomobrya	Entomobryidae			Strobilurus	Physalacriaceae	Agaricales	Agaricomycetes	Basidiomycota	Field	Estonia		Anslan, S., Bahram, M., & Tedersoo, L. (2016). Temporal changes in fungal communities associated with guts and appendages of Collembola as based on culturing and high-throughput sequencing. Soil Biology and Biochemistry, 96, 152-159.
Entomobrya nivalis	Entomobrya	Entomobryidae		Leratiomyces squamosus [as Stropharia squamosa]	Leratiomyces	Strophariaceae	Agaricales	Agaricomycetes	Basidiomycota	Field	Estonia		Anslan, S., Bahram, M., & Tedersoo, L. (2016). Temporal changes in fungal communities associated with guts and appendages of Collembola as based on culturing and high-throughput sequencing. Soil Biology and Biochemistry, 96, 152-159.
Entomobrya nivalis	Entomobrya	Entomobryidae			Sydowia	Dothioraceae	Dothideales	Dothideomycetes	Ascomycota	Field	Estonia		Anslan, S., Bahram, M., & Tedersoo, L. (2016). Temporal changes in fungal communities associated with guts and appendages of Collembola as based on culturing and high-throughput sequencing. Soil Biology and Biochemistry, 96, 152-159.
Entomobrya nivalis	Entomobrya	Entomobryidae		Talaromyces rugulosus	Talaromyces	Aspergillaceae	Eurotiales	Eurotiomycetes	Ascomycota	Field	Estonia		Anslan, S., Bahram, M., & Tedersoo, L. (2016). Temporal changes in fungal communities associated with guts and appendages of Collembola as based on culturing and high-throughput sequencing. Soil Biology and Biochemistry, 96, 152-159.
Entomobrya nivalis	Entomobrya	Entomobryidae		Taphrina epiphylla	Taphrina	Taphrinaceae	Taphrinales	Taphrinomycetes	Ascomycota	Field	Estonia		Anslan, S., Bahram, M., & Tedersoo, L. (2016). Temporal changes in fungal communities associated with guts and appendages of Collembola as based on culturing and high-throughput sequencing. Soil Biology and Biochemistry, 96, 152-159.
Entomobrya nivalis	Entomobrya	Entomobryidae			Pseudeurotium [as Teberdinia]	Pseudeurotiaceae	Thelebolales	Leotiomycetes	Ascomycota	Field	Estonia		Anslan, S., Bahram, M., & Tedersoo, L. (2016). Temporal changes in fungal communities associated with guts and appendages of Collembola as based on culturing and high-throughput sequencing. Soil Biology and Biochemistry, 96, 152-159.
Entomobrya nivalis	Entomobrya	Entomobryidae			Tetracladium		Helotiales	Leotiomycetes	Ascomycota	Field	Estonia		Anslan, S., Bahram, M., & Tedersoo, L. (2016). Temporal changes in fungal communities associated with guts and appendages of Collembola as based on culturing and high-throughput sequencing. Soil Biology and Biochemistry, 96, 152-159.
Entomobrya nivalis	Entomobrya	Entomobryidae			Tetracladium		Helotiales	Leotiomycetes	Ascomycota	Field	Estonia		Anslan, S., Bahram, M., & Tedersoo, L. (2016). Temporal changes in fungal communities associated with guts and appendages of Collembola as based on culturing and high-throughput sequencing. Soil Biology and Biochemistry, 96, 152-159.
Entomobrya nivalis	Entomobrya	Entomobryidae			Tetracladium		Helotiales	Leotiomycetes	Ascomycota	Field	Estonia		Anslan, S., Bahram, M., & Tedersoo, L. (2016). Temporal changes in fungal communities associated with guts and appendages of Collembola as based on culturing and high-throughput sequencing. Soil Biology and Biochemistry, 96, 152-159.
Entomobrya nivalis	Entomobrya	Entomobryidae			Tetracladium		Helotiales	Leotiomycetes	Ascomycota	Field	Estonia		Anslan, S., Bahram, M., & Tedersoo, L. (2016). Temporal changes in fungal communities associated with guts and appendages of Collembola as based on culturing and high-throughput sequencing. Soil Biology and Biochemistry, 96, 152-159.
Entomobrya nivalis	Entomobrya	Entomobryidae			Tolypocladium	Ophiocordycipitaceae	Hypocreales	Sordariomycetes	Ascomycota	Field	Estonia		Anslan, S., Bahram, M., & Tedersoo, L. (2016). Temporal changes in fungal communities associated with guts and appendages of Collembola as based on culturing and high-throughput sequencing. Soil Biology and Biochemistry, 96, 152-159.
Entomobrya nivalis	Entomobrya	Entomobryidae			Tomentella	Thelephoraceae	Thelephorales	Agaricomycetes	Basidiomycota	Field	Estonia		Anslan, S., Bahram, M., & Tedersoo, L. (2016). Temporal changes in fungal communities associated with guts and appendages of Collembola as based on culturing and high-throughput sequencing. Soil Biology and Biochemistry, 96, 152-159.
Entomobrya nivalis	Entomobrya	Entomobryidae		Trametes versicolor	Trametes	Polyporaceae	Polyporales	Agaricomycetes	Basidiomycota	Field	Estonia		Anslan, S., Bahram, M., & Tedersoo, L. (2016). Temporal changes in fungal communities associated with guts and appendages of Collembola as based on culturing and high-throughput sequencing. Soil Biology and Biochemistry, 96, 152-159.
Entomobrya nivalis	Entomobrya	Entomobryidae			Trechispora	Hydnodontaceae	Trechisporales	Agaricomycetes	Basidiomycota	Field	Estonia		Anslan, S., Bahram, M., & Tedersoo, L. (2016). Temporal changes in fungal communities associated with guts and appendages of Collembola as based on culturing and high-throughput sequencing. Soil Biology and Biochemistry, 96, 152-159.
Entomobrya nivalis	Entomobrya	Entomobryidae			Trechispora	Hydnodontaceae	Trechisporales	Agaricomycetes	Basidiomycota	Field	Estonia		Anslan, S., Bahram, M., & Tedersoo, L. (2016). Temporal changes in fungal communities associated with guts and appendages of Collembola as based on culturing and high-throughput sequencing. Soil Biology and Biochemistry, 96, 152-159.
Entomobrya nivalis	Entomobrya	Entomobryidae			Trechispora	Hydnodontaceae	Trechisporales	Agaricomycetes	Basidiomycota	Field	Estonia		Anslan, S., Bahram, M., & Tedersoo, L. (2016). Temporal changes in fungal communities associated with guts and appendages of Collembola as based on culturing and high-throughput sequencing. Soil Biology and Biochemistry, 96, 152-159.
Entomobrya nivalis	Entomobrya	Entomobryidae			Trechispora	Hydnodontaceae	Trechisporales	Agaricomycetes	Basidiomycota	Field	Estonia		Anslan, S., Bahram, M., & Tedersoo, L. (2016). Temporal changes in fungal communities associated with guts and appendages of Collembola as based on culturing and high-throughput sequencing. Soil Biology and Biochemistry, 96, 152-159.
Entomobrya nivalis	Entomobrya	Entomobryidae			Trechispora	Hydnodontaceae	Trechisporales	Agaricomycetes	Basidiomycota	Field	Estonia		Anslan, S., Bahram, M., & Tedersoo, L. (2016). Temporal changes in fungal communities associated with guts and appendages of Collembola as based on culturing and high-throughput sequencing. Soil Biology and Biochemistry, 96, 152-159.
Entomobrya nivalis	Entomobrya	Entomobryidae			Trechispora	Hydnodontaceae	Trechisporales	Agaricomycetes	Basidiomycota	Field	Estonia		Anslan, S., Bahram, M., & Tedersoo, L. (2016). Temporal changes in fungal communities associated with guts and appendages of Collembola as based on culturing and high-throughput sequencing. Soil Biology and Biochemistry, 96, 152-159.
Entomobrya nivalis	Entomobrya	Entomobryidae		Alpestrisphaeria terricola [as Trematosphaeria terricola]	Alpestrisphaeria	Trematosphaeriaceae	Pleosporales	Dothideomycetes	Ascomycota	Field	Estonia		Anslan, S., Bahram, M., & Tedersoo, L. (2016). Temporal changes in fungal communities associated with guts and appendages of Collembola as based on culturing and high-throughput sequencing. Soil Biology and Biochemistry, 96, 152-159.
Entomobrya nivalis	Entomobrya	Entomobryidae		Trichaptum abietinum	Trichaptum		Hymenochaetales	Agaricomycetes	Basidiomycota	Field	Estonia		Anslan, S., Bahram, M., & Tedersoo, L. (2016). Temporal changes in fungal communities associated with guts and appendages of Collembola as based on culturing and high-throughput sequencing. Soil Biology and Biochemistry, 96, 152-159.
Entomobrya nivalis	Entomobrya	Entomobryidae		Pleotrichocladium opacum [as Trichocladium opacum]	Pleotrichocladium	Melanommataceae	Pleosporales	Dothideomycetes	Ascomycota	Field	Estonia		Anslan, S., Bahram, M., & Tedersoo, L. (2016). Temporal changes in fungal communities associated with guts and appendages of Collembola as based on culturing and high-throughput sequencing. Soil Biology and Biochemistry, 96, 152-159.
Entomobrya nivalis	Entomobrya	Entomobryidae		Trichoderma harzianum	Trichoderma	Hypocreaceae	Hypocreales	Sordariomycetes	Ascomycota	Field	Estonia		Anslan, S., Bahram, M., & Tedersoo, L. (2016). Temporal changes in fungal communities associated with guts and appendages of Collembola as based on culturing and high-throughput sequencing. Soil Biology and Biochemistry, 96, 152-159.
Entomobrya nivalis	Entomobrya	Entomobryidae		Trichoderma viride	Trichoderma	Hypocreaceae	Hypocreales	Sordariomycetes	Ascomycota	Field	Estonia		Anslan, S., Bahram, M., & Tedersoo, L. (2016). Temporal changes in fungal communities associated with guts and appendages of Collembola as based on culturing and high-throughput sequencing. Soil Biology and Biochemistry, 96, 152-159.
Entomobrya nivalis	Entomobrya	Entomobryidae		Tricholoma album	Tricholoma	Tricholomataceae	Agaricales	Agaricomycetes	Basidiomycota	Field	Estonia		Anslan, S., Bahram, M., & Tedersoo, L. (2016). Temporal changes in fungal communities associated with guts and appendages of Collembola as based on culturing and high-throughput sequencing. Soil Biology and Biochemistry, 96, 152-159.
Entomobrya nivalis	Entomobrya	Entomobryidae		Tricholoma argyraceum	Tricholoma	Tricholomataceae	Agaricales	Agaricomycetes	Basidiomycota	Field	Estonia		Anslan, S., Bahram, M., & Tedersoo, L. (2016). Temporal changes in fungal communities associated with guts and appendages of Collembola as based on culturing and high-throughput sequencing. Soil Biology and Biochemistry, 96, 152-159.
Entomobrya nivalis	Entomobrya	Entomobryidae		Tricholoma ulvinenii	Tricholoma	Tricholomataceae	Agaricales	Agaricomycetes	Basidiomycota	Field	Estonia		Anslan, S., Bahram, M., & Tedersoo, L. (2016). Temporal changes in fungal communities associated with guts and appendages of Collembola as based on culturing and high-throughput sequencing. Soil Biology and Biochemistry, 96, 152-159.
Entomobrya nivalis	Entomobrya	Entomobryidae		Apiotrichum lignicola [as Trichosporon lignicola]	Apiotrichum	Dipodascaceae	Saccharomycetales	Saccharomycetes	Ascomycota	Field	Estonia		Anslan, S., Bahram, M., & Tedersoo, L. (2016). Temporal changes in fungal communities associated with guts and appendages of Collembola as based on culturing and high-throughput sequencing. Soil Biology and Biochemistry, 96, 152-159.
Entomobrya nivalis	Entomobrya	Entomobryidae			Trichosporon	Dipodascaceae	Saccharomycetales	Saccharomycetes	Ascomycota	Field	Estonia		Anslan, S., Bahram, M., & Tedersoo, L. (2016). Temporal changes in fungal communities associated with guts and appendages of Collembola as based on culturing and high-throughput sequencing. Soil Biology and Biochemistry, 96, 152-159.
Entomobrya nivalis	Entomobrya	Entomobryidae		Helicoma monosporum [as Troposporella monospora]	Helicoma	Tubeufiaceae	Tubeufiales	Dothideomycetes	Ascomycota	Field	Estonia		Anslan, S., Bahram, M., & Tedersoo, L. (2016). Temporal changes in fungal communities associated with guts and appendages of Collembola as based on culturing and high-throughput sequencing. Soil Biology and Biochemistry, 96, 152-159.
Entomobrya nivalis	Entomobrya	Entomobryidae			Tuber	Tuberaceae	Pezizales	Pezizomycetes	Ascomycota	Field	Estonia		Anslan, S., Bahram, M., & Tedersoo, L. (2016). Temporal changes in fungal communities associated with guts and appendages of Collembola as based on culturing and high-throughput sequencing. Soil Biology and Biochemistry, 96, 152-159.
Entomobrya nivalis	Entomobrya	Entomobryidae			Tulasnella	Tulasnellaceae	Cantharellales	Agaricomycetes	Basidiomycota	Field	Estonia		Anslan, S., Bahram, M., & Tedersoo, L. (2016). Temporal changes in fungal communities associated with guts and appendages of Collembola as based on culturing and high-throughput sequencing. Soil Biology and Biochemistry, 96, 152-159.
Entomobrya nivalis	Entomobrya	Entomobryidae			Tylospora	Atheliaceae	Atheliales	Agaricomycetes	Basidiomycota	Field	Estonia		Anslan, S., Bahram, M., & Tedersoo, L. (2016). Temporal changes in fungal communities associated with guts and appendages of Collembola as based on culturing and high-throughput sequencing. Soil Biology and Biochemistry, 96, 152-159.
Entomobrya nivalis	Entomobrya	Entomobryidae			Tyromyces	Incrustoporiaceae	Polyporales	Agaricomycetes	Basidiomycota	Field	Estonia		Anslan, S., Bahram, M., & Tedersoo, L. (2016). Temporal changes in fungal communities associated with guts and appendages of Collembola as based on culturing and high-throughput sequencing. Soil Biology and Biochemistry, 96, 152-159.
Entomobrya nivalis	Entomobrya	Entomobryidae			Umbelopsis	Umbelopsidaceae	Umbelopsidales	Umbelopsidomycetes	Mucoromycota	Field	Estonia		Anslan, S., Bahram, M., & Tedersoo, L. (2016). Temporal changes in fungal communities associated with guts and appendages of Collembola as based on culturing and high-throughput sequencing. Soil Biology and Biochemistry, 96, 152-159.
Entomobrya nivalis	Entomobrya	Entomobryidae			Verticillium	Plectosphaerellaceae	Glomerellales	Sordariomycetes	Ascomycota	Field	Estonia		Anslan, S., Bahram, M., & Tedersoo, L. (2016). Temporal changes in fungal communities associated with guts and appendages of Collembola as based on culturing and high-throughput sequencing. Soil Biology and Biochemistry, 96, 152-159.
Entomobrya nivalis	Entomobrya	Entomobryidae		Wickerhamomyces anomalus	Wickerhamomyces	Wickerhamomycetaceae	Saccharomycetales	Saccharomycetes	Ascomycota	Field	Estonia		Anslan, S., Bahram, M., & Tedersoo, L. (2016). Temporal changes in fungal communities associated with guts and appendages of Collembola as based on culturing and high-throughput sequencing. Soil Biology and Biochemistry, 96, 152-159.
Orchesella flavescens	Orchesella	Orchesellidae			Acremonium		Hypocreales	Sordariomycetes	Ascomycota	Field	Estonia		Anslan, S., Bahram, M., & Tedersoo, L. (2016). Temporal changes in fungal communities associated with guts and appendages of Collembola as based on culturing and high-throughput sequencing. Soil Biology and Biochemistry, 96, 152-159.
Orchesella flavescens	Orchesella	Orchesellidae		Agaricus nivescens	Agaricus	Agaricaceae	Agaricales	Agaricomycetes	Basidiomycota	Field	Estonia		Anslan, S., Bahram, M., & Tedersoo, L. (2016). Temporal changes in fungal communities associated with guts and appendages of Collembola as based on culturing and high-throughput sequencing. Soil Biology and Biochemistry, 96, 152-159.
Orchesella flavescens	Orchesella	Orchesellidae		Albatrellopsis flettii [as Albatrellus flettii]	Albatrellopsis	Albatrellaceae	Russulales	Agaricomycetes	Basidiomycota	Field	Estonia		Anslan, S., Bahram, M., & Tedersoo, L. (2016). Temporal changes in fungal communities associated with guts and appendages of Collembola as based on culturing and high-throughput sequencing. Soil Biology and Biochemistry, 96, 152-159.
Orchesella flavescens	Orchesella	Orchesellidae		Xanthoporus syringae [as Albatrellus syringae]	Xanthoporus	Steccherinaceae	Polyporales	Agaricomycetes	Basidiomycota	Field	Estonia		Anslan, S., Bahram, M., & Tedersoo, L. (2016). Temporal changes in fungal communities associated with guts and appendages of Collembola as based on culturing and high-throughput sequencing. Soil Biology and Biochemistry, 96, 152-159.
Orchesella flavescens	Orchesella	Orchesellidae			Alternaria	Pleosporaceae	Pleosporales	Dothideomycetes	Ascomycota	Field	Estonia		Anslan, S., Bahram, M., & Tedersoo, L. (2016). Temporal changes in fungal communities associated with guts and appendages of Collembola as based on culturing and high-throughput sequencing. Soil Biology and Biochemistry, 96, 152-159.
Orchesella flavescens	Orchesella	Orchesellidae		Amanita fulva	Amanita	Amanitaceae	Agaricales	Agaricomycetes	Basidiomycota	Field	Estonia		Anslan, S., Bahram, M., & Tedersoo, L. (2016). Temporal changes in fungal communities associated with guts and appendages of Collembola as based on culturing and high-throughput sequencing. Soil Biology and Biochemistry, 96, 152-159.
Orchesella flavescens	Orchesella	Orchesellidae		Amanita rubescens	Amanita	Amanitaceae	Agaricales	Agaricomycetes	Basidiomycota	Field	Estonia		Anslan, S., Bahram, M., & Tedersoo, L. (2016). Temporal changes in fungal communities associated with guts and appendages of Collembola as based on culturing and high-throughput sequencing. Soil Biology and Biochemistry, 96, 152-159.
Orchesella flavescens	Orchesella	Orchesellidae			Amphinema	Atheliaceae	Atheliales	Agaricomycetes	Basidiomycota	Field	Estonia		Anslan, S., Bahram, M., & Tedersoo, L. (2016). Temporal changes in fungal communities associated with guts and appendages of Collembola as based on culturing and high-throughput sequencing. Soil Biology and Biochemistry, 96, 152-159.
Orchesella flavescens	Orchesella	Orchesellidae			Amphinema	Atheliaceae	Atheliales	Agaricomycetes	Basidiomycota	Field	Estonia		Anslan, S., Bahram, M., & Tedersoo, L. (2016). Temporal changes in fungal communities associated with guts and appendages of Collembola as based on culturing and high-throughput sequencing. Soil Biology and Biochemistry, 96, 152-159.
Orchesella flavescens	Orchesella	Orchesellidae			Amphinema	Atheliaceae	Atheliales	Agaricomycetes	Basidiomycota	Field	Estonia		Anslan, S., Bahram, M., & Tedersoo, L. (2016). Temporal changes in fungal communities associated with guts and appendages of Collembola as based on culturing and high-throughput sequencing. Soil Biology and Biochemistry, 96, 152-159.
Orchesella flavescens	Orchesella	Orchesellidae		Arachnopeziza aurata	Arachnopeziza	Arachnopezizaceae	Helotiales	Leotiomycetes	Ascomycota	Field	Estonia		Anslan, S., Bahram, M., & Tedersoo, L. (2016). Temporal changes in fungal communities associated with guts and appendages of Collembola as based on culturing and high-throughput sequencing. Soil Biology and Biochemistry, 96, 152-159.
Orchesella flavescens	Orchesella	Orchesellidae			Archaeorhizomyces	Archaeorhizomycetaceae	Archaeorhizomycetales	Archaeorhizomycetes	Ascomycota	Field	Estonia		Anslan, S., Bahram, M., & Tedersoo, L. (2016). Temporal changes in fungal communities associated with guts and appendages of Collembola as based on culturing and high-throughput sequencing. Soil Biology and Biochemistry, 96, 152-159.
Orchesella flavescens	Orchesella	Orchesellidae			Arnium		Sordariales	Sordariomycetes	Ascomycota	Field	Estonia		Anslan, S., Bahram, M., & Tedersoo, L. (2016). Temporal changes in fungal communities associated with guts and appendages of Collembola as based on culturing and high-throughput sequencing. Soil Biology and Biochemistry, 96, 152-159.
Orchesella flavescens	Orchesella	Orchesellidae			Aschersonia	Clavicipitaceae	Hypocreales	Sordariomycetes	Ascomycota	Field	Estonia		Anslan, S., Bahram, M., & Tedersoo, L. (2016). Temporal changes in fungal communities associated with guts and appendages of Collembola as based on culturing and high-throughput sequencing. Soil Biology and Biochemistry, 96, 152-159.
Orchesella flavescens	Orchesella	Orchesellidae		Aspergillus conicus	Aspergillus	Aspergillaceae	Eurotiales	Eurotiomycetes	Ascomycota	Field	Estonia		Anslan, S., Bahram, M., & Tedersoo, L. (2016). Temporal changes in fungal communities associated with guts and appendages of Collembola as based on culturing and high-throughput sequencing. Soil Biology and Biochemistry, 96, 152-159.
Orchesella flavescens	Orchesella	Orchesellidae		Aspergillus niger	Aspergillus	Aspergillaceae	Eurotiales	Eurotiomycetes	Ascomycota	Field	Estonia		Anslan, S., Bahram, M., & Tedersoo, L. (2016). Temporal changes in fungal communities associated with guts and appendages of Collembola as based on culturing and high-throughput sequencing. Soil Biology and Biochemistry, 96, 152-159.
Orchesella flavescens	Orchesella	Orchesellidae		Aspergillus penicillioides	Aspergillus	Aspergillaceae	Eurotiales	Eurotiomycetes	Ascomycota	Field	Estonia		Anslan, S., Bahram, M., & Tedersoo, L. (2016). Temporal changes in fungal communities associated with guts and appendages of Collembola as based on culturing and high-throughput sequencing. Soil Biology and Biochemistry, 96, 152-159.
Orchesella flavescens	Orchesella	Orchesellidae		Aspergillus ruber	Aspergillus	Aspergillaceae	Eurotiales	Eurotiomycetes	Ascomycota	Field	Estonia		Anslan, S., Bahram, M., & Tedersoo, L. (2016). Temporal changes in fungal communities associated with guts and appendages of Collembola as based on culturing and high-throughput sequencing. Soil Biology and Biochemistry, 96, 152-159.
Orchesella flavescens	Orchesella	Orchesellidae			Aspergillus	Aspergillaceae	Eurotiales	Eurotiomycetes	Ascomycota	Field	Estonia		Anslan, S., Bahram, M., & Tedersoo, L. (2016). Temporal changes in fungal communities associated with guts and appendages of Collembola as based on culturing and high-throughput sequencing. Soil Biology and Biochemistry, 96, 152-159.
Orchesella flavescens	Orchesella	Orchesellidae			Aspergillus	Aspergillaceae	Eurotiales	Eurotiomycetes	Ascomycota	Field	Estonia		Anslan, S., Bahram, M., & Tedersoo, L. (2016). Temporal changes in fungal communities associated with guts and appendages of Collembola as based on culturing and high-throughput sequencing. Soil Biology and Biochemistry, 96, 152-159.
Orchesella flavescens	Orchesella	Orchesellidae		Aspergillus terreus	Aspergillus	Aspergillaceae	Eurotiales	Eurotiomycetes	Ascomycota	Field	Estonia		Anslan, S., Bahram, M., & Tedersoo, L. (2016). Temporal changes in fungal communities associated with guts and appendages of Collembola as based on culturing and high-throughput sequencing. Soil Biology and Biochemistry, 96, 152-159.
Orchesella flavescens	Orchesella	Orchesellidae		Aspergillus versicolor	Aspergillus	Aspergillaceae	Eurotiales	Eurotiomycetes	Ascomycota	Field	Estonia		Anslan, S., Bahram, M., & Tedersoo, L. (2016). Temporal changes in fungal communities associated with guts and appendages of Collembola as based on culturing and high-throughput sequencing. Soil Biology and Biochemistry, 96, 152-159.
Orchesella flavescens	Orchesella	Orchesellidae		Athelia rolfsii	Athelia	Atheliaceae	Atheliales	Agaricomycetes	Basidiomycota	Field	Estonia		Anslan, S., Bahram, M., & Tedersoo, L. (2016). Temporal changes in fungal communities associated with guts and appendages of Collembola as based on culturing and high-throughput sequencing. Soil Biology and Biochemistry, 96, 152-159.
Orchesella flavescens	Orchesella	Orchesellidae		Aureobasidium pullulans	Aureobasidium	Saccotheciaceae	Dothideales	Dothideomycetes	Ascomycota	Field	Estonia		Anslan, S., Bahram, M., & Tedersoo, L. (2016). Temporal changes in fungal communities associated with guts and appendages of Collembola as based on culturing and high-throughput sequencing. Soil Biology and Biochemistry, 96, 152-159.
Orchesella flavescens	Orchesella	Orchesellidae		Beauveria bassiana	Beauveria	Cordycipitaceae	Hypocreales	Sordariomycetes	Ascomycota	Field	Estonia		Anslan, S., Bahram, M., & Tedersoo, L. (2016). Temporal changes in fungal communities associated with guts and appendages of Collembola as based on culturing and high-throughput sequencing. Soil Biology and Biochemistry, 96, 152-159.
Orchesella flavescens	Orchesella	Orchesellidae			Berkleasmium		Pleosporales	Dothideomycetes	Ascomycota	Field	Estonia		Anslan, S., Bahram, M., & Tedersoo, L. (2016). Temporal changes in fungal communities associated with guts and appendages of Collembola as based on culturing and high-throughput sequencing. Soil Biology and Biochemistry, 96, 152-159.
Orchesella flavescens	Orchesella	Orchesellidae		Bipolaris coffeana	Bipolaris	Pleosporaceae	Pleosporales	Dothideomycetes	Ascomycota	Field	Estonia		Anslan, S., Bahram, M., & Tedersoo, L. (2016). Temporal changes in fungal communities associated with guts and appendages of Collembola as based on culturing and high-throughput sequencing. Soil Biology and Biochemistry, 96, 152-159.
Orchesella flavescens	Orchesella	Orchesellidae		Bjerkandera adusta	Bjerkandera	Meruliaceae	Polyporales	Agaricomycetes	Basidiomycota	Field	Estonia		Anslan, S., Bahram, M., & Tedersoo, L. (2016). Temporal changes in fungal communities associated with guts and appendages of Collembola as based on culturing and high-throughput sequencing. Soil Biology and Biochemistry, 96, 152-159.
Orchesella flavescens	Orchesella	Orchesellidae		Bolbitius elegans	Bolbitius	Bolbitiaceae	Agaricales	Agaricomycetes	Basidiomycota	Field	Estonia		Anslan, S., Bahram, M., & Tedersoo, L. (2016). Temporal changes in fungal communities associated with guts and appendages of Collembola as based on culturing and high-throughput sequencing. Soil Biology and Biochemistry, 96, 152-159.
Orchesella flavescens	Orchesella	Orchesellidae		Boletopsis grisea	Boletopsis	Bankeraceae	Thelephorales	Agaricomycetes	Basidiomycota	Field	Estonia		Anslan, S., Bahram, M., & Tedersoo, L. (2016). Temporal changes in fungal communities associated with guts and appendages of Collembola as based on culturing and high-throughput sequencing. Soil Biology and Biochemistry, 96, 152-159.
Orchesella flavescens	Orchesella	Orchesellidae		Boletus impolitus	Boletus	Boletaceae	Boletales	Agaricomycetes	Basidiomycota	Field	Estonia		Anslan, S., Bahram, M., & Tedersoo, L. (2016). Temporal changes in fungal communities associated with guts and appendages of Collembola as based on culturing and high-throughput sequencing. Soil Biology and Biochemistry, 96, 152-159.
Orchesella flavescens	Orchesella	Orchesellidae		Brevicellicium olivascens	Brevicellicium	Hydnodontaceae	Trechisporales	Agaricomycetes	Basidiomycota	Field	Estonia		Anslan, S., Bahram, M., & Tedersoo, L. (2016). Temporal changes in fungal communities associated with guts and appendages of Collembola as based on culturing and high-throughput sequencing. Soil Biology and Biochemistry, 96, 152-159.
Orchesella flavescens	Orchesella	Orchesellidae		Bullera alba [as Bulleromyces albus]	Bullera	Bulleraceae	Tremellales	Tremellomycetes	Basidiomycota	Field	Estonia		Anslan, S., Bahram, M., & Tedersoo, L. (2016). Temporal changes in fungal communities associated with guts and appendages of Collembola as based on culturing and high-throughput sequencing. Soil Biology and Biochemistry, 96, 152-159.
Orchesella flavescens	Orchesella	Orchesellidae			Byssocorticium	Atheliaceae	Atheliales	Agaricomycetes	Basidiomycota	Field	Estonia		Anslan, S., Bahram, M., & Tedersoo, L. (2016). Temporal changes in fungal communities associated with guts and appendages of Collembola as based on culturing and high-throughput sequencing. Soil Biology and Biochemistry, 96, 152-159.
Orchesella flavescens	Orchesella	Orchesellidae			Cadophora	Ploettnerulaceae	Helotiales	Leotiomycetes	Ascomycota	Field	Estonia		Anslan, S., Bahram, M., & Tedersoo, L. (2016). Temporal changes in fungal communities associated with guts and appendages of Collembola as based on culturing and high-throughput sequencing. Soil Biology and Biochemistry, 96, 152-159.
Orchesella flavescens	Orchesella	Orchesellidae			Capronia	Herpotrichiellaceae	Chaetothyriales	Eurotiomycetes	Ascomycota	Field	Estonia		Anslan, S., Bahram, M., & Tedersoo, L. (2016). Temporal changes in fungal communities associated with guts and appendages of Collembola as based on culturing and high-throughput sequencing. Soil Biology and Biochemistry, 96, 152-159.
Orchesella flavescens	Orchesella	Orchesellidae			Capronia	Herpotrichiellaceae	Chaetothyriales	Eurotiomycetes	Ascomycota	Field	Estonia		Anslan, S., Bahram, M., & Tedersoo, L. (2016). Temporal changes in fungal communities associated with guts and appendages of Collembola as based on culturing and high-throughput sequencing. Soil Biology and Biochemistry, 96, 152-159.
Orchesella flavescens	Orchesella	Orchesellidae			Catenulostroma	Teratosphaeriaceae	Mycosphaerellales	Dothideomycetes	Ascomycota	Field	Estonia		Anslan, S., Bahram, M., & Tedersoo, L. (2016). Temporal changes in fungal communities associated with guts and appendages of Collembola as based on culturing and high-throughput sequencing. Soil Biology and Biochemistry, 96, 152-159.
Orchesella flavescens	Orchesella	Orchesellidae			Cenococcum	Gloniaceae	Mytilinidiales	Dothideomycetes	Ascomycota	Field	Estonia		Anslan, S., Bahram, M., & Tedersoo, L. (2016). Temporal changes in fungal communities associated with guts and appendages of Collembola as based on culturing and high-throughput sequencing. Soil Biology and Biochemistry, 96, 152-159.
Orchesella flavescens	Orchesella	Orchesellidae		Ceratocystis fagacearum	Ceratocystis	Ceratocystidaceae	Microascales	Sordariomycetes	Ascomycota	Field	Estonia		Anslan, S., Bahram, M., & Tedersoo, L. (2016). Temporal changes in fungal communities associated with guts and appendages of Collembola as based on culturing and high-throughput sequencing. Soil Biology and Biochemistry, 96, 152-159.
Orchesella flavescens	Orchesella	Orchesellidae		Chaetomium atrobrunneum	Chaetomium	Chaetomiaceae	Sordariales	Sordariomycetes	Ascomycota	Field	Estonia		Anslan, S., Bahram, M., & Tedersoo, L. (2016). Temporal changes in fungal communities associated with guts and appendages of Collembola as based on culturing and high-throughput sequencing. Soil Biology and Biochemistry, 96, 152-159.
Orchesella flavescens	Orchesella	Orchesellidae			Chaetomium	Chaetomiaceae	Sordariales	Sordariomycetes	Ascomycota	Field	Estonia		Anslan, S., Bahram, M., & Tedersoo, L. (2016). Temporal changes in fungal communities associated with guts and appendages of Collembola as based on culturing and high-throughput sequencing. Soil Biology and Biochemistry, 96, 152-159.
Orchesella flavescens	Orchesella	Orchesellidae			Chaetospermum	Sebacinaceae	Sebacinales	Agaricomycetes	Basidiomycota	Field	Estonia		Anslan, S., Bahram, M., & Tedersoo, L. (2016). Temporal changes in fungal communities associated with guts and appendages of Collembola as based on culturing and high-throughput sequencing. Soil Biology and Biochemistry, 96, 152-159.
Orchesella flavescens	Orchesella	Orchesellidae		Chaetosphaeria chloroconia	Chaetosphaeria	Chaetosphaeriaceae	Chaetosphaeriales	Sordariomycetes	Ascomycota	Field	Estonia		Anslan, S., Bahram, M., & Tedersoo, L. (2016). Temporal changes in fungal communities associated with guts and appendages of Collembola as based on culturing and high-throughput sequencing. Soil Biology and Biochemistry, 96, 152-159.
Orchesella flavescens	Orchesella	Orchesellidae			Chalara	Pezizellaceae	Helotiales	Leotiomycetes	Ascomycota	Field	Estonia		Anslan, S., Bahram, M., & Tedersoo, L. (2016). Temporal changes in fungal communities associated with guts and appendages of Collembola as based on culturing and high-throughput sequencing. Soil Biology and Biochemistry, 96, 152-159.
Orchesella flavescens	Orchesella	Orchesellidae		Cladophialophora chaetospira	Cladophialophora	Herpotrichiellaceae	Chaetothyriales	Eurotiomycetes	Ascomycota	Field	Estonia		Anslan, S., Bahram, M., & Tedersoo, L. (2016). Temporal changes in fungal communities associated with guts and appendages of Collembola as based on culturing and high-throughput sequencing. Soil Biology and Biochemistry, 96, 152-159.
Orchesella flavescens	Orchesella	Orchesellidae			Cladophialophora	Herpotrichiellaceae	Chaetothyriales	Eurotiomycetes	Ascomycota	Field	Estonia		Anslan, S., Bahram, M., & Tedersoo, L. (2016). Temporal changes in fungal communities associated with guts and appendages of Collembola as based on culturing and high-throughput sequencing. Soil Biology and Biochemistry, 96, 152-159.
Orchesella flavescens	Orchesella	Orchesellidae			Cladophialophora	Herpotrichiellaceae	Chaetothyriales	Eurotiomycetes	Ascomycota	Field	Estonia		Anslan, S., Bahram, M., & Tedersoo, L. (2016). Temporal changes in fungal communities associated with guts and appendages of Collembola as based on culturing and high-throughput sequencing. Soil Biology and Biochemistry, 96, 152-159.
Orchesella flavescens	Orchesella	Orchesellidae			Cladophialophora	Herpotrichiellaceae	Chaetothyriales	Eurotiomycetes	Ascomycota	Field	Estonia		Anslan, S., Bahram, M., & Tedersoo, L. (2016). Temporal changes in fungal communities associated with guts and appendages of Collembola as based on culturing and high-throughput sequencing. Soil Biology and Biochemistry, 96, 152-159.
Orchesella flavescens	Orchesella	Orchesellidae		Cladosporium cladosporioides	Cladosporium	Cladosporiaceae	Cladosporiales	Dothideomycetes	Ascomycota	Field	Estonia		Anslan, S., Bahram, M., & Tedersoo, L. (2016). Temporal changes in fungal communities associated with guts and appendages of Collembola as based on culturing and high-throughput sequencing. Soil Biology and Biochemistry, 96, 152-159.
Orchesella flavescens	Orchesella	Orchesellidae			Clavulina	Hydnaceae	Cantharellales	Agaricomycetes	Basidiomycota	Field	Estonia		Anslan, S., Bahram, M., & Tedersoo, L. (2016). Temporal changes in fungal communities associated with guts and appendages of Collembola as based on culturing and high-throughput sequencing. Soil Biology and Biochemistry, 96, 152-159.
Orchesella flavescens	Orchesella	Orchesellidae			Clitocybe		Agaricales	Agaricomycetes	Basidiomycota	Field	Estonia		Anslan, S., Bahram, M., & Tedersoo, L. (2016). Temporal changes in fungal communities associated with guts and appendages of Collembola as based on culturing and high-throughput sequencing. Soil Biology and Biochemistry, 96, 152-159.
Orchesella flavescens	Orchesella	Orchesellidae			Clitopilus	Entolomataceae	Agaricales	Agaricomycetes	Basidiomycota	Field	Estonia		Anslan, S., Bahram, M., & Tedersoo, L. (2016). Temporal changes in fungal communities associated with guts and appendages of Collembola as based on culturing and high-throughput sequencing. Soil Biology and Biochemistry, 96, 152-159.
Orchesella flavescens	Orchesella	Orchesellidae		Coniochaeta mutabilis	Coniochaeta	Coniochaetaceae	Coniochaetales	Sordariomycetes	Ascomycota	Field	Estonia		Anslan, S., Bahram, M., & Tedersoo, L. (2016). Temporal changes in fungal communities associated with guts and appendages of Collembola as based on culturing and high-throughput sequencing. Soil Biology and Biochemistry, 96, 152-159.
Orchesella flavescens	Orchesella	Orchesellidae		Coprinellus disseminatus	Coprinellus disseminatus	Psathyrellaceae	Agaricales	Agaricomycetes	Basidiomycota	Field	Estonia		Anslan, S., Bahram, M., & Tedersoo, L. (2016). Temporal changes in fungal communities associated with guts and appendages of Collembola as based on culturing and high-throughput sequencing. Soil Biology and Biochemistry, 96, 152-159.
Orchesella flavescens	Orchesella	Orchesellidae		Coprinellus micaceus	Coprinellus	Psathyrellaceae	Agaricales	Agaricomycetes	Basidiomycota	Field	Estonia		Anslan, S., Bahram, M., & Tedersoo, L. (2016). Temporal changes in fungal communities associated with guts and appendages of Collembola as based on culturing and high-throughput sequencing. Soil Biology and Biochemistry, 96, 152-159.
Orchesella flavescens	Orchesella	Orchesellidae			Coriolopsis	Polyporaceae	Polyporales	Agaricomycetes	Basidiomycota	Field	Estonia		Anslan, S., Bahram, M., & Tedersoo, L. (2016). Temporal changes in fungal communities associated with guts and appendages of Collembola as based on culturing and high-throughput sequencing. Soil Biology and Biochemistry, 96, 152-159.
Orchesella flavescens	Orchesella	Orchesellidae		Cortinarius anomalus	Cortinarius	Cortinariaceae	Agaricales	Agaricomycetes	Basidiomycota	Field	Estonia		Anslan, S., Bahram, M., & Tedersoo, L. (2016). Temporal changes in fungal communities associated with guts and appendages of Collembola as based on culturing and high-throughput sequencing. Soil Biology and Biochemistry, 96, 152-159.
Orchesella flavescens	Orchesella	Orchesellidae		Cortinarius caput-medusae	Cortinarius	Cortinariaceae	Agaricales	Agaricomycetes	Basidiomycota	Field	Estonia		Anslan, S., Bahram, M., & Tedersoo, L. (2016). Temporal changes in fungal communities associated with guts and appendages of Collembola as based on culturing and high-throughput sequencing. Soil Biology and Biochemistry, 96, 152-159.
Orchesella flavescens	Orchesella	Orchesellidae		Cortinarius claricolor	Cortinarius	Cortinariaceae	Agaricales	Agaricomycetes	Basidiomycota	Field	Estonia		Anslan, S., Bahram, M., & Tedersoo, L. (2016). Temporal changes in fungal communities associated with guts and appendages of Collembola as based on culturing and high-throughput sequencing. Soil Biology and Biochemistry, 96, 152-159.
Orchesella flavescens	Orchesella	Orchesellidae		Cortinarius clarobrunneus	Cortinarius	Cortinariaceae	Agaricales	Agaricomycetes	Basidiomycota	Field	Estonia		Anslan, S., Bahram, M., & Tedersoo, L. (2016). Temporal changes in fungal communities associated with guts and appendages of Collembola as based on culturing and high-throughput sequencing. Soil Biology and Biochemistry, 96, 152-159.
Orchesella flavescens	Orchesella	Orchesellidae		Cortinarius glaucopus	Cortinarius	Cortinariaceae	Agaricales	Agaricomycetes	Basidiomycota	Field	Estonia		Anslan, S., Bahram, M., & Tedersoo, L. (2016). Temporal changes in fungal communities associated with guts and appendages of Collembola as based on culturing and high-throughput sequencing. Soil Biology and Biochemistry, 96, 152-159.
Orchesella flavescens	Orchesella	Orchesellidae		Cortinarius hinnuleus	Cortinarius	Cortinariaceae	Agaricales	Agaricomycetes	Basidiomycota	Field	Estonia		Anslan, S., Bahram, M., & Tedersoo, L. (2016). Temporal changes in fungal communities associated with guts and appendages of Collembola as based on culturing and high-throughput sequencing. Soil Biology and Biochemistry, 96, 152-159.
Orchesella flavescens	Orchesella	Orchesellidae		Cortinarius pholideus	Cortinarius	Cortinariaceae	Agaricales	Agaricomycetes	Basidiomycota	Field	Estonia		Anslan, S., Bahram, M., & Tedersoo, L. (2016). Temporal changes in fungal communities associated with guts and appendages of Collembola as based on culturing and high-throughput sequencing. Soil Biology and Biochemistry, 96, 152-159.
Orchesella flavescens	Orchesella	Orchesellidae			Cortinarius	Cortinariaceae	Agaricales	Agaricomycetes	Basidiomycota	Field	Estonia		Anslan, S., Bahram, M., & Tedersoo, L. (2016). Temporal changes in fungal communities associated with guts and appendages of Collembola as based on culturing and high-throughput sequencing. Soil Biology and Biochemistry, 96, 152-159.
Orchesella flavescens	Orchesella	Orchesellidae			Cortinarius	Cortinariaceae	Agaricales	Agaricomycetes	Basidiomycota	Field	Estonia		Anslan, S., Bahram, M., & Tedersoo, L. (2016). Temporal changes in fungal communities associated with guts and appendages of Collembola as based on culturing and high-throughput sequencing. Soil Biology and Biochemistry, 96, 152-159.
Orchesella flavescens	Orchesella	Orchesellidae			Cortinarius	Cortinariaceae	Agaricales	Agaricomycetes	Basidiomycota	Field	Estonia		Anslan, S., Bahram, M., & Tedersoo, L. (2016). Temporal changes in fungal communities associated with guts and appendages of Collembola as based on culturing and high-throughput sequencing. Soil Biology and Biochemistry, 96, 152-159.
Orchesella flavescens	Orchesella	Orchesellidae			Cortinarius	Cortinariaceae	Agaricales	Agaricomycetes	Basidiomycota	Field	Estonia		Anslan, S., Bahram, M., & Tedersoo, L. (2016). Temporal changes in fungal communities associated with guts and appendages of Collembola as based on culturing and high-throughput sequencing. Soil Biology and Biochemistry, 96, 152-159.
Orchesella flavescens	Orchesella	Orchesellidae			Cortinarius	Cortinariaceae	Agaricales	Agaricomycetes	Basidiomycota	Field	Estonia		Anslan, S., Bahram, M., & Tedersoo, L. (2016). Temporal changes in fungal communities associated with guts and appendages of Collembola as based on culturing and high-throughput sequencing. Soil Biology and Biochemistry, 96, 152-159.
Orchesella flavescens	Orchesella	Orchesellidae		Crepidotus mollis	Crepidotus	Crepidotaceae	Agaricales	Agaricomycetes	Basidiomycota	Field	Estonia		Anslan, S., Bahram, M., & Tedersoo, L. (2016). Temporal changes in fungal communities associated with guts and appendages of Collembola as based on culturing and high-throughput sequencing. Soil Biology and Biochemistry, 96, 152-159.
Orchesella flavescens	Orchesella	Orchesellidae		Crinipellis scabella	Crinipellis	Marasmiaceae	Agaricales	Agaricomycetes	Basidiomycota	Field	Estonia		Anslan, S., Bahram, M., & Tedersoo, L. (2016). Temporal changes in fungal communities associated with guts and appendages of Collembola as based on culturing and high-throughput sequencing. Soil Biology and Biochemistry, 96, 152-159.
Orchesella flavescens	Orchesella	Orchesellidae		Solicoccozyma phenolica [as Cryptococcus phenolicus]	Solicoccozyma	Piskurozymaceae	Filobasidiales	Tremellomycetes	Basidiomycota	Field	Estonia		Anslan, S., Bahram, M., & Tedersoo, L. (2016). Temporal changes in fungal communities associated with guts and appendages of Collembola as based on culturing and high-throughput sequencing. Soil Biology and Biochemistry, 96, 152-159.
Orchesella flavescens	Orchesella	Orchesellidae			Cryptococcus	Cryptococcaceae	Tremellales	Tremellomycetes	Basidiomycota	Field	Estonia		Anslan, S., Bahram, M., & Tedersoo, L. (2016). Temporal changes in fungal communities associated with guts and appendages of Collembola as based on culturing and high-throughput sequencing. Soil Biology and Biochemistry, 96, 152-159.
Orchesella flavescens	Orchesella	Orchesellidae			Cryptococcus	Cryptococcaceae	Tremellales	Tremellomycetes	Basidiomycota	Field	Estonia		Anslan, S., Bahram, M., & Tedersoo, L. (2016). Temporal changes in fungal communities associated with guts and appendages of Collembola as based on culturing and high-throughput sequencing. Soil Biology and Biochemistry, 96, 152-159.
Orchesella flavescens	Orchesella	Orchesellidae			Cryptococcus	Cryptococcaceae	Tremellales	Tremellomycetes	Basidiomycota	Field	Estonia		Anslan, S., Bahram, M., & Tedersoo, L. (2016). Temporal changes in fungal communities associated with guts and appendages of Collembola as based on culturing and high-throughput sequencing. Soil Biology and Biochemistry, 96, 152-159.
Orchesella flavescens	Orchesella	Orchesellidae			Cryptococcus	Cryptococcaceae	Tremellales	Tremellomycetes	Basidiomycota	Field	Estonia		Anslan, S., Bahram, M., & Tedersoo, L. (2016). Temporal changes in fungal communities associated with guts and appendages of Collembola as based on culturing and high-throughput sequencing. Soil Biology and Biochemistry, 96, 152-159.
Orchesella flavescens	Orchesella	Orchesellidae		Vishniacozyma victoriae [as Cryptococcus victoriae]	Vishniacozyma	Cryptococcaceae	Tremellales	Tremellomycetes	Basidiomycota	Field	Estonia		Anslan, S., Bahram, M., & Tedersoo, L. (2016). Temporal changes in fungal communities associated with guts and appendages of Collembola as based on culturing and high-throughput sequencing. Soil Biology and Biochemistry, 96, 152-159.
Orchesella flavescens	Orchesella	Orchesellidae		Curvibasidium pallidicorallinum	Curvibasidium			Microbotryomycetes	Basidiomycota	Field	Estonia		Anslan, S., Bahram, M., & Tedersoo, L. (2016). Temporal changes in fungal communities associated with guts and appendages of Collembola as based on culturing and high-throughput sequencing. Soil Biology and Biochemistry, 96, 152-159.
Orchesella flavescens	Orchesella	Orchesellidae			Cylindrotrichum	Chaetosphaeriaceae	Chaetosphaeriales	Sordariomycetes	Ascomycota	Field	Estonia		Anslan, S., Bahram, M., & Tedersoo, L. (2016). Temporal changes in fungal communities associated with guts and appendages of Collembola as based on culturing and high-throughput sequencing. Soil Biology and Biochemistry, 96, 152-159.
Orchesella flavescens	Orchesella	Orchesellidae		Cyphellophora sessilis	Cyphellophora	Cyphellophoraceae	Chaetothyriales	Eurotiomycetes	Ascomycota	Field	Estonia		Anslan, S., Bahram, M., & Tedersoo, L. (2016). Temporal changes in fungal communities associated with guts and appendages of Collembola as based on culturing and high-throughput sequencing. Soil Biology and Biochemistry, 96, 152-159.
Orchesella flavescens	Orchesella	Orchesellidae			Cyphellophora	Cyphellophoraceae	Chaetothyriales	Eurotiomycetes	Ascomycota	Field	Estonia		Anslan, S., Bahram, M., & Tedersoo, L. (2016). Temporal changes in fungal communities associated with guts and appendages of Collembola as based on culturing and high-throughput sequencing. Soil Biology and Biochemistry, 96, 152-159.
Orchesella flavescens	Orchesella	Orchesellidae			Cystofilobasidium	Cystofilobasidiaceae	Cystofilobasidiales	Tremellomycetes	Basidiomycota	Field	Estonia		Anslan, S., Bahram, M., & Tedersoo, L. (2016). Temporal changes in fungal communities associated with guts and appendages of Collembola as based on culturing and high-throughput sequencing. Soil Biology and Biochemistry, 96, 152-159.
Orchesella flavescens	Orchesella	Orchesellidae		Cystolepiota seminuda	Cystolepiota	Agaricaceae	Agaricales	Agaricomycetes	Basidiomycota	Field	Estonia		Anslan, S., Bahram, M., & Tedersoo, L. (2016). Temporal changes in fungal communities associated with guts and appendages of Collembola as based on culturing and high-throughput sequencing. Soil Biology and Biochemistry, 96, 152-159.
Orchesella flavescens	Orchesella	Orchesellidae			Daldinia	Hypoxylaceae	Xylariales	Sordariomycetes	Ascomycota	Field	Estonia		Anslan, S., Bahram, M., & Tedersoo, L. (2016). Temporal changes in fungal communities associated with guts and appendages of Collembola as based on culturing and high-throughput sequencing. Soil Biology and Biochemistry, 96, 152-159.
Orchesella flavescens	Orchesella	Orchesellidae		Dentipratulum bialoviesense	Dentipratulum	Auriscalpiaceae	Russulales	Agaricomycetes	Basidiomycota	Field	Estonia		Anslan, S., Bahram, M., & Tedersoo, L. (2016). Temporal changes in fungal communities associated with guts and appendages of Collembola as based on culturing and high-throughput sequencing. Soil Biology and Biochemistry, 96, 152-159.
Orchesella flavescens	Orchesella	Orchesellidae			Devriesia	Teratosphaeriaceae	Mycosphaerellales	Dothideomycetes	Ascomycota	Field	Estonia		Anslan, S., Bahram, M., & Tedersoo, L. (2016). Temporal changes in fungal communities associated with guts and appendages of Collembola as based on culturing and high-throughput sequencing. Soil Biology and Biochemistry, 96, 152-159.
Orchesella flavescens	Orchesella	Orchesellidae		Diaporthe rudis	Diaporthe	Diaporthaceae	Diaporthales	Sordariomycetes	Ascomycota	Field	Estonia		Anslan, S., Bahram, M., & Tedersoo, L. (2016). Temporal changes in fungal communities associated with guts and appendages of Collembola as based on culturing and high-throughput sequencing. Soil Biology and Biochemistry, 96, 152-159.
Orchesella flavescens	Orchesella	Orchesellidae			Dioszegia	Cryptococcaceae	Tremellales	Tremellomycetes	Basidiomycota	Field	Estonia		Anslan, S., Bahram, M., & Tedersoo, L. (2016). Temporal changes in fungal communities associated with guts and appendages of Collembola as based on culturing and high-throughput sequencing. Soil Biology and Biochemistry, 96, 152-159.
Orchesella flavescens	Orchesella	Orchesellidae			Discosia	Discosiaceae	Amphisphaeriales	Sordariomycetes	Ascomycota	Field	Estonia		Anslan, S., Bahram, M., & Tedersoo, L. (2016). Temporal changes in fungal communities associated with guts and appendages of Collembola as based on culturing and high-throughput sequencing. Soil Biology and Biochemistry, 96, 152-159.
Orchesella flavescens	Orchesella	Orchesellidae			Diversispora	Diversisporaceae	Diversisporales	Glomeromycetes	Glomeromycota	Field	Estonia		Anslan, S., Bahram, M., & Tedersoo, L. (2016). Temporal changes in fungal communities associated with guts and appendages of Collembola as based on culturing and high-throughput sequencing. Soil Biology and Biochemistry, 96, 152-159.
Orchesella flavescens	Orchesella	Orchesellidae			Elaphomyces	Elaphomycetaceae	Elaphomycetales	Eurotiomycetes	Ascomycota	Field	Estonia		Anslan, S., Bahram, M., & Tedersoo, L. (2016). Temporal changes in fungal communities associated with guts and appendages of Collembola as based on culturing and high-throughput sequencing. Soil Biology and Biochemistry, 96, 152-159.
Orchesella flavescens	Orchesella	Orchesellidae		Entocybe turbidum	Entocybe	Entolomataceae	Agaricales	Agaricomycetes	Basidiomycota	Field	Estonia		Anslan, S., Bahram, M., & Tedersoo, L. (2016). Temporal changes in fungal communities associated with guts and appendages of Collembola as based on culturing and high-throughput sequencing. Soil Biology and Biochemistry, 96, 152-159.
Orchesella flavescens	Orchesella	Orchesellidae		Entoloma sericeum	Entoloma	Entolomataceae	Agaricales	Agaricomycetes	Basidiomycota	Field	Estonia		Anslan, S., Bahram, M., & Tedersoo, L. (2016). Temporal changes in fungal communities associated with guts and appendages of Collembola as based on culturing and high-throughput sequencing. Soil Biology and Biochemistry, 96, 152-159.
Orchesella flavescens	Orchesella	Orchesellidae			Entoloma	Entolomataceae	Agaricales	Agaricomycetes	Basidiomycota	Field	Estonia		Anslan, S., Bahram, M., & Tedersoo, L. (2016). Temporal changes in fungal communities associated with guts and appendages of Collembola as based on culturing and high-throughput sequencing. Soil Biology and Biochemistry, 96, 152-159.
Orchesella flavescens	Orchesella	Orchesellidae			Entomocorticium	Peniophoraceae	Russulales	Agaricomycetes	Basidiomycota	Field	Estonia		Anslan, S., Bahram, M., & Tedersoo, L. (2016). Temporal changes in fungal communities associated with guts and appendages of Collembola as based on culturing and high-throughput sequencing. Soil Biology and Biochemistry, 96, 152-159.
Orchesella flavescens	Orchesella	Orchesellidae		Eucasphaeria capensis	Eucasphaeria		Hypocreales	Sordariomycetes	Ascomycota	Field	Estonia		Anslan, S., Bahram, M., & Tedersoo, L. (2016). Temporal changes in fungal communities associated with guts and appendages of Collembola as based on culturing and high-throughput sequencing. Soil Biology and Biochemistry, 96, 152-159.
Orchesella flavescens	Orchesella	Orchesellidae		Exobasidium bisporum	Exobasidium	Exobasidiaceae	Exobasidiales	Exobasidiomycetes	Basidiomycota	Field	Estonia		Anslan, S., Bahram, M., & Tedersoo, L. (2016). Temporal changes in fungal communities associated with guts and appendages of Collembola as based on culturing and high-throughput sequencing. Soil Biology and Biochemistry, 96, 152-159.
Orchesella flavescens	Orchesella	Orchesellidae		Flammulaster limulatus	Flammulaster	Tubariaceae	Agaricales	Agaricomycetes	Basidiomycota	Field	Estonia		Anslan, S., Bahram, M., & Tedersoo, L. (2016). Temporal changes in fungal communities associated with guts and appendages of Collembola as based on culturing and high-throughput sequencing. Soil Biology and Biochemistry, 96, 152-159.
Orchesella flavescens	Orchesella	Orchesellidae			Fusarium	Nectriaceae	Hypocreales	Sordariomycetes	Ascomycota	Field	Estonia		Anslan, S., Bahram, M., & Tedersoo, L. (2016). Temporal changes in fungal communities associated with guts and appendages of Collembola as based on culturing and high-throughput sequencing. Soil Biology and Biochemistry, 96, 152-159.
Orchesella flavescens	Orchesella	Orchesellidae		Fusarium sporotrichioides	Fusarium	Nectriaceae	Hypocreales	Sordariomycetes	Ascomycota	Field	Estonia		Anslan, S., Bahram, M., & Tedersoo, L. (2016). Temporal changes in fungal communities associated with guts and appendages of Collembola as based on culturing and high-throughput sequencing. Soil Biology and Biochemistry, 96, 152-159.
Orchesella flavescens	Orchesella	Orchesellidae		Ganoderma applanatum	Ganoderma	Polyporaceae	Polyporales	Agaricomycetes	Basidiomycota	Field	Estonia		Anslan, S., Bahram, M., & Tedersoo, L. (2016). Temporal changes in fungal communities associated with guts and appendages of Collembola as based on culturing and high-throughput sequencing. Soil Biology and Biochemistry, 96, 152-159.
Orchesella flavescens	Orchesella	Orchesellidae		Ganoderma oregonense	Ganoderma	Polyporaceae	Polyporales	Agaricomycetes	Basidiomycota	Field	Estonia		Anslan, S., Bahram, M., & Tedersoo, L. (2016). Temporal changes in fungal communities associated with guts and appendages of Collembola as based on culturing and high-throughput sequencing. Soil Biology and Biochemistry, 96, 152-159.
Orchesella flavescens	Orchesella	Orchesellidae			Ganoderma	Polyporaceae	Polyporales	Agaricomycetes	Basidiomycota	Field	Estonia		Anslan, S., Bahram, M., & Tedersoo, L. (2016). Temporal changes in fungal communities associated with guts and appendages of Collembola as based on culturing and high-throughput sequencing. Soil Biology and Biochemistry, 96, 152-159.
Orchesella flavescens	Orchesella	Orchesellidae		Geastrum fimbriatum	Geastrum	Geastraceae	Geastrales	Agaricomycetes	Basidiomycota	Field	Estonia		Anslan, S., Bahram, M., & Tedersoo, L. (2016). Temporal changes in fungal communities associated with guts and appendages of Collembola as based on culturing and high-throughput sequencing. Soil Biology and Biochemistry, 96, 152-159.
Orchesella flavescens	Orchesella	Orchesellidae		Geopora cervina	Geopora	Pyronemataceae	Pezizales	Pezizomycetes	Ascomycota	Field	Estonia		Anslan, S., Bahram, M., & Tedersoo, L. (2016). Temporal changes in fungal communities associated with guts and appendages of Collembola as based on culturing and high-throughput sequencing. Soil Biology and Biochemistry, 96, 152-159.
Orchesella flavescens	Orchesella	Orchesellidae		Geopora clausa	Geopora	Pyronemataceae	Pezizales	Pezizomycetes	Ascomycota	Field	Estonia		Anslan, S., Bahram, M., & Tedersoo, L. (2016). Temporal changes in fungal communities associated with guts and appendages of Collembola as based on culturing and high-throughput sequencing. Soil Biology and Biochemistry, 96, 152-159.
Orchesella flavescens	Orchesella	Orchesellidae		Gibberella avenacea	Gibberella	Nectriaceae	Hypocreales	Sordariomycetes	Ascomycota	Field	Estonia		Anslan, S., Bahram, M., & Tedersoo, L. (2016). Temporal changes in fungal communities associated with guts and appendages of Collembola as based on culturing and high-throughput sequencing. Soil Biology and Biochemistry, 96, 152-159.
Orchesella flavescens	Orchesella	Orchesellidae		Gloeophyllum abietinum	Gloeophyllum	Gloeophyllaceae	Gloeophyllales	Agaricomycetes	Basidiomycota	Field	Estonia		Anslan, S., Bahram, M., & Tedersoo, L. (2016). Temporal changes in fungal communities associated with guts and appendages of Collembola as based on culturing and high-throughput sequencing. Soil Biology and Biochemistry, 96, 152-159.
Orchesella flavescens	Orchesella	Orchesellidae		Gorgomyces hungaricus	Gorgomyces			Leotiomycetes	Ascomycota	Field	Estonia		Anslan, S., Bahram, M., & Tedersoo, L. (2016). Temporal changes in fungal communities associated with guts and appendages of Collembola as based on culturing and high-throughput sequencing. Soil Biology and Biochemistry, 96, 152-159.
Orchesella flavescens	Orchesella	Orchesellidae		Gyoerffyella rotula	Gyoerffyella	Discinellaceae	Helotiales	Leotiomycetes	Ascomycota	Field	Estonia		Anslan, S., Bahram, M., & Tedersoo, L. (2016). Temporal changes in fungal communities associated with guts and appendages of Collembola as based on culturing and high-throughput sequencing. Soil Biology and Biochemistry, 96, 152-159.
Orchesella flavescens	Orchesella	Orchesellidae			Gyoerffyella	Discinellaceae	Helotiales	Leotiomycetes	Ascomycota	Field	Estonia		Anslan, S., Bahram, M., & Tedersoo, L. (2016). Temporal changes in fungal communities associated with guts and appendages of Collembola as based on culturing and high-throughput sequencing. Soil Biology and Biochemistry, 96, 152-159.
Orchesella flavescens	Orchesella	Orchesellidae		Fusarium solani [as Haematonectria haematococca]	Fusarium	Nectriaceae	Hypocreales	Sordariomycetes	Ascomycota	Field	Estonia		Anslan, S., Bahram, M., & Tedersoo, L. (2016). Temporal changes in fungal communities associated with guts and appendages of Collembola as based on culturing and high-throughput sequencing. Soil Biology and Biochemistry, 96, 152-159.
Orchesella flavescens	Orchesella	Orchesellidae		Hebeloma polare	Hebeloma	Strophariaceae	Agaricales	Agaricomycetes	Basidiomycota	Field	Estonia		Anslan, S., Bahram, M., & Tedersoo, L. (2016). Temporal changes in fungal communities associated with guts and appendages of Collembola as based on culturing and high-throughput sequencing. Soil Biology and Biochemistry, 96, 152-159.
Orchesella flavescens	Orchesella	Orchesellidae			Hebeloma	Strophariaceae	Agaricales	Agaricomycetes	Basidiomycota	Field	Estonia		Anslan, S., Bahram, M., & Tedersoo, L. (2016). Temporal changes in fungal communities associated with guts and appendages of Collembola as based on culturing and high-throughput sequencing. Soil Biology and Biochemistry, 96, 152-159.
Orchesella flavescens	Orchesella	Orchesellidae		Helvellosebacina helvelloides	Helvellosebacina	Sebacinaceae	Sebacinales	Agaricomycetes	Basidiomycota	Field	Estonia		Anslan, S., Bahram, M., & Tedersoo, L. (2016). Temporal changes in fungal communities associated with guts and appendages of Collembola as based on culturing and high-throughput sequencing. Soil Biology and Biochemistry, 96, 152-159.
Orchesella flavescens	Orchesella	Orchesellidae			Herpotrichia	Melanommataceae	Polyporales	Dothideomycetes	Ascomycota	Field	Estonia		Anslan, S., Bahram, M., & Tedersoo, L. (2016). Temporal changes in fungal communities associated with guts and appendages of Collembola as based on culturing and high-throughput sequencing. Soil Biology and Biochemistry, 96, 152-159.
Orchesella flavescens	Orchesella	Orchesellidae			Heterobasidion	Bondarzewiaceae	Russulales	Agaricomycetes	Basidiomycota	Field	Estonia		Anslan, S., Bahram, M., & Tedersoo, L. (2016). Temporal changes in fungal communities associated with guts and appendages of Collembola as based on culturing and high-throughput sequencing. Soil Biology and Biochemistry, 96, 152-159.
Orchesella flavescens	Orchesella	Orchesellidae		Heyderia abietis	Heyderia	Cenangiaceae	Helotiales	Leotiomycetes	Ascomycota	Field	Estonia		Anslan, S., Bahram, M., & Tedersoo, L. (2016). Temporal changes in fungal communities associated with guts and appendages of Collembola as based on culturing and high-throughput sequencing. Soil Biology and Biochemistry, 96, 152-159.
Orchesella flavescens	Orchesella	Orchesellidae		Hydnocystis piligera	Hydnocystis	Pyronemataceae	Pezizales	Pezizomycetes	Ascomycota	Field	Estonia		Anslan, S., Bahram, M., & Tedersoo, L. (2016). Temporal changes in fungal communities associated with guts and appendages of Collembola as based on culturing and high-throughput sequencing. Soil Biology and Biochemistry, 96, 152-159.
Orchesella flavescens	Orchesella	Orchesellidae		Hygrocybe conica	Hygrocybe		Agaricales	Agaricomycetes	Basidiomycota	Field	Estonia		Anslan, S., Bahram, M., & Tedersoo, L. (2016). Temporal changes in fungal communities associated with guts and appendages of Collembola as based on culturing and high-throughput sequencing. Soil Biology and Biochemistry, 96, 152-159.
Orchesella flavescens	Orchesella	Orchesellidae		Hygrocybe persistens	Hygrocybe		Agaricales	Agaricomycetes	Basidiomycota	Field	Estonia		Anslan, S., Bahram, M., & Tedersoo, L. (2016). Temporal changes in fungal communities associated with guts and appendages of Collembola as based on culturing and high-throughput sequencing. Soil Biology and Biochemistry, 96, 152-159.
Orchesella flavescens	Orchesella	Orchesellidae			Hymenogaster	Hymenogastraceae	Agaricales	Agaricomycetes	Basidiomycota	Field	Estonia		Anslan, S., Bahram, M., & Tedersoo, L. (2016). Temporal changes in fungal communities associated with guts and appendages of Collembola as based on culturing and high-throughput sequencing. Soil Biology and Biochemistry, 96, 152-159.
Orchesella flavescens	Orchesella	Orchesellidae			Hymenoscyphus	Helotiaceae	Helotiales	Leotiomycetes	Ascomycota	Field	Estonia		Anslan, S., Bahram, M., & Tedersoo, L. (2016). Temporal changes in fungal communities associated with guts and appendages of Collembola as based on culturing and high-throughput sequencing. Soil Biology and Biochemistry, 96, 152-159.
Orchesella flavescens	Orchesella	Orchesellidae		Xylodon raduloides [as Hyphodontia radula]	Xylodon	Hyphodontiaceae	Hymenochaetales	Agaricomycetes	Basidiomycota	Field	Estonia		Anslan, S., Bahram, M., & Tedersoo, L. (2016). Temporal changes in fungal communities associated with guts and appendages of Collembola as based on culturing and high-throughput sequencing. Soil Biology and Biochemistry, 96, 152-159.
Orchesella flavescens	Orchesella	Orchesellidae		Hypholoma fasciculare	Hypholoma	Strophariaceae	Agaricales	Agaricomycetes	Basidiomycota	Field	Estonia		Anslan, S., Bahram, M., & Tedersoo, L. (2016). Temporal changes in fungal communities associated with guts and appendages of Collembola as based on culturing and high-throughput sequencing. Soil Biology and Biochemistry, 96, 152-159.
Orchesella flavescens	Orchesella	Orchesellidae		Hypholoma sublateritium	Hypholoma	Strophariaceae	Agaricales	Agaricomycetes	Basidiomycota	Field	Estonia		Anslan, S., Bahram, M., & Tedersoo, L. (2016). Temporal changes in fungal communities associated with guts and appendages of Collembola as based on culturing and high-throughput sequencing. Soil Biology and Biochemistry, 96, 152-159.
Orchesella flavescens	Orchesella	Orchesellidae		Hypocrea pachybasioides	Hypocrea	Hypocreaceae	Hypocreales	Sordariomycetes	Ascomycota	Field	Estonia		Anslan, S., Bahram, M., & Tedersoo, L. (2016). Temporal changes in fungal communities associated with guts and appendages of Collembola as based on culturing and high-throughput sequencing. Soil Biology and Biochemistry, 96, 152-159.
Orchesella flavescens	Orchesella	Orchesellidae			Hypogymnia	Parmeliaceae	Lecanorales	Lecanoromycetes	Ascomycota	Field	Estonia		Anslan, S., Bahram, M., & Tedersoo, L. (2016). Temporal changes in fungal communities associated with guts and appendages of Collembola as based on culturing and high-throughput sequencing. Soil Biology and Biochemistry, 96, 152-159.
Orchesella flavescens	Orchesella	Orchesellidae		Hypomyces aurantius	Hypomyces	Hypocreaceae	Hypocreales	Sordariomycetes	Basidiomycota	Field	Estonia		Anslan, S., Bahram, M., & Tedersoo, L. (2016). Temporal changes in fungal communities associated with guts and appendages of Collembola as based on culturing and high-throughput sequencing. Soil Biology and Biochemistry, 96, 152-159.
Orchesella flavescens	Orchesella	Orchesellidae			Infundichalara	Hamatocanthoscyphaceae	Helotiales	Leotiomycetes	Ascomycota	Field	Estonia		Anslan, S., Bahram, M., & Tedersoo, L. (2016). Temporal changes in fungal communities associated with guts and appendages of Collembola as based on culturing and high-throughput sequencing. Soil Biology and Biochemistry, 96, 152-159.
Orchesella flavescens	Orchesella	Orchesellidae		Inocybe cf phaeodisca	Inocybe	Inocybaceae	Agaricales	Agaricomycetes	Basidiomycota	Field	Estonia		Anslan, S., Bahram, M., & Tedersoo, L. (2016). Temporal changes in fungal communities associated with guts and appendages of Collembola as based on culturing and high-throughput sequencing. Soil Biology and Biochemistry, 96, 152-159.
Orchesella flavescens	Orchesella	Orchesellidae		Inocybe flavella	Inocybe	Inocybaceae	Agaricales	Agaricomycetes	Basidiomycota	Field	Estonia		Anslan, S., Bahram, M., & Tedersoo, L. (2016). Temporal changes in fungal communities associated with guts and appendages of Collembola as based on culturing and high-throughput sequencing. Soil Biology and Biochemistry, 96, 152-159.
Orchesella flavescens	Orchesella	Orchesellidae		Inocybe fuscidula	Inocybe	Inocybaceae	Agaricales	Agaricomycetes	Basidiomycota	Field	Estonia		Anslan, S., Bahram, M., & Tedersoo, L. (2016). Temporal changes in fungal communities associated with guts and appendages of Collembola as based on culturing and high-throughput sequencing. Soil Biology and Biochemistry, 96, 152-159.
Orchesella flavescens	Orchesella	Orchesellidae		Inocybe jacobi	Inocybe	Inocybaceae	Agaricales	Agaricomycetes	Basidiomycota	Field	Estonia		Anslan, S., Bahram, M., & Tedersoo, L. (2016). Temporal changes in fungal communities associated with guts and appendages of Collembola as based on culturing and high-throughput sequencing. Soil Biology and Biochemistry, 96, 152-159.
Orchesella flavescens	Orchesella	Orchesellidae		Inocybe melanopus	Inocybe	Inocybaceae	Agaricales	Agaricomycetes	Basidiomycota	Field	Estonia		Anslan, S., Bahram, M., & Tedersoo, L. (2016). Temporal changes in fungal communities associated with guts and appendages of Collembola as based on culturing and high-throughput sequencing. Soil Biology and Biochemistry, 96, 152-159.
Orchesella flavescens	Orchesella	Orchesellidae		Inocybe muricellata	Inocybe	Inocybaceae	Agaricales	Agaricomycetes	Basidiomycota	Field	Estonia		Anslan, S., Bahram, M., & Tedersoo, L. (2016). Temporal changes in fungal communities associated with guts and appendages of Collembola as based on culturing and high-throughput sequencing. Soil Biology and Biochemistry, 96, 152-159.
Orchesella flavescens	Orchesella	Orchesellidae		Inocybe obsoleta	Inocybe	Inocybaceae	Agaricales	Agaricomycetes	Basidiomycota	Field	Estonia		Anslan, S., Bahram, M., & Tedersoo, L. (2016). Temporal changes in fungal communities associated with guts and appendages of Collembola as based on culturing and high-throughput sequencing. Soil Biology and Biochemistry, 96, 152-159.
Orchesella flavescens	Orchesella	Orchesellidae		Inocybe posterula	Inocybe	Inocybaceae	Agaricales	Agaricomycetes	Basidiomycota	Field	Estonia		Anslan, S., Bahram, M., & Tedersoo, L. (2016). Temporal changes in fungal communities associated with guts and appendages of Collembola as based on culturing and high-throughput sequencing. Soil Biology and Biochemistry, 96, 152-159.
Orchesella flavescens	Orchesella	Orchesellidae		Inocybe serotina	Inocybe	Inocybaceae	Agaricales	Agaricomycetes	Basidiomycota	Field	Estonia		Anslan, S., Bahram, M., & Tedersoo, L. (2016). Temporal changes in fungal communities associated with guts and appendages of Collembola as based on culturing and high-throughput sequencing. Soil Biology and Biochemistry, 96, 152-159.
Orchesella flavescens	Orchesella	Orchesellidae			Inocybe	Inocybaceae	Agaricales	Agaricomycetes	Basidiomycota	Field	Estonia		Anslan, S., Bahram, M., & Tedersoo, L. (2016). Temporal changes in fungal communities associated with guts and appendages of Collembola as based on culturing and high-throughput sequencing. Soil Biology and Biochemistry, 96, 152-159.
Orchesella flavescens	Orchesella	Orchesellidae			Inocybe	Inocybaceae	Agaricales	Agaricomycetes	Basidiomycota	Field	Estonia		Anslan, S., Bahram, M., & Tedersoo, L. (2016). Temporal changes in fungal communities associated with guts and appendages of Collembola as based on culturing and high-throughput sequencing. Soil Biology and Biochemistry, 96, 152-159.
Orchesella flavescens	Orchesella	Orchesellidae			Inocybe	Inocybaceae	Agaricales	Agaricomycetes	Basidiomycota	Field	Estonia		Anslan, S., Bahram, M., & Tedersoo, L. (2016). Temporal changes in fungal communities associated with guts and appendages of Collembola as based on culturing and high-throughput sequencing. Soil Biology and Biochemistry, 96, 152-159.
Orchesella flavescens	Orchesella	Orchesellidae		Itersonilia perplexans	Itersonilia	Mrakiaceae	Cystofilobasidiales	Tremellomycetes	Basidiomycota	Field	Estonia		Anslan, S., Bahram, M., & Tedersoo, L. (2016). Temporal changes in fungal communities associated with guts and appendages of Collembola as based on culturing and high-throughput sequencing. Soil Biology and Biochemistry, 96, 152-159.
Orchesella flavescens	Orchesella	Orchesellidae			Knufia				Ascomycota incertae sedis	Field	Estonia		Anslan, S., Bahram, M., & Tedersoo, L. (2016). Temporal changes in fungal communities associated with guts and appendages of Collembola as based on culturing and high-throughput sequencing. Soil Biology and Biochemistry, 96, 152-159.
Orchesella flavescens	Orchesella	Orchesellidae			Knufia				Ascomycota incertae sedis	Field	Estonia		Anslan, S., Bahram, M., & Tedersoo, L. (2016). Temporal changes in fungal communities associated with guts and appendages of Collembola as based on culturing and high-throughput sequencing. Soil Biology and Biochemistry, 96, 152-159.
Orchesella flavescens	Orchesella	Orchesellidae			Kurtzmanomyces	Chionosphaeraceae	Agaricostilbales	Agaricostilbomycetes	Basidiomycota	Field	Estonia		Anslan, S., Bahram, M., & Tedersoo, L. (2016). Temporal changes in fungal communities associated with guts and appendages of Collembola as based on culturing and high-throughput sequencing. Soil Biology and Biochemistry, 96, 152-159.
Orchesella flavescens	Orchesella	Orchesellidae		Laccaria bicolor	Laccaria	Hydnangiaceae	Agaricales	Agaricomycetes	Basidiomycota	Field	Estonia		Anslan, S., Bahram, M., & Tedersoo, L. (2016). Temporal changes in fungal communities associated with guts and appendages of Collembola as based on culturing and high-throughput sequencing. Soil Biology and Biochemistry, 96, 152-159.
Orchesella flavescens	Orchesella	Orchesellidae		Lactarius clarkeae	Lactarius	Russulaceae	Russulales	Agaricomycetes	Basidiomycota	Field	Estonia		Anslan, S., Bahram, M., & Tedersoo, L. (2016). Temporal changes in fungal communities associated with guts and appendages of Collembola as based on culturing and high-throughput sequencing. Soil Biology and Biochemistry, 96, 152-159.
Orchesella flavescens	Orchesella	Orchesellidae		Lactarius leonis	Lactarius	Russulaceae	Russulales	Agaricomycetes	Basidiomycota	Field	Estonia		Anslan, S., Bahram, M., & Tedersoo, L. (2016). Temporal changes in fungal communities associated with guts and appendages of Collembola as based on culturing and high-throughput sequencing. Soil Biology and Biochemistry, 96, 152-159.
Orchesella flavescens	Orchesella	Orchesellidae		Lactarius semisanguifluus	Lactarius	Russulaceae	Russulales	Agaricomycetes	Basidiomycota	Field	Estonia		Anslan, S., Bahram, M., & Tedersoo, L. (2016). Temporal changes in fungal communities associated with guts and appendages of Collembola as based on culturing and high-throughput sequencing. Soil Biology and Biochemistry, 96, 152-159.
[truncated: 5,028 more rows]
